# Supplementary material for: Grafting vigour is associated with DNA de-methylation in eggplant
Source: Hortic Res. 2021 Nov 1;8:241. doi: 10.1038/s41438-021-00660-6 (PMC8558322; doi:10.1038/s41438-021-00660-6)
Supplement: Supplementary file 2 — Supplemental Tables [file 41438_2021_660_MOESM2_ESM.xlsx]

## Sheet: ST1
Supplementary Table S1. Metrics of WGBS analysis
Genotype	pair Reads	Final trim	% keep reads	Bismark map efficiency	deduplicated	total keep reads	Plastide conversion	Methylation (adjusted)
								CG	CHG	CHH
Ecavi_rep1	93087616	85934114	0.923153	0.666	0.813	4.65297e+07	0.992021	0.907239	0.830627	0.202697
Ecavi_rep2	63239160	58985470	0.932736	0.684	0.863	3.48187e+07	0.982759	0.920877	0.851684	0.16993
Ecavi_Self_rep1	79994986	73977804	0.924781	0.674	0.7604	3.79143e+07	0.99313	0.910253	0.844804	0.177217
Ecavi_Self_rep2	106926632	86011826	0.8044	0.679	0.8755	5.1131e+07	0.985714	0.91913	0.846087	0.177536
EMP_Ecavi_rep1	72021278	66612675	0.924903	0.689	0.8798	4.03794e+07	0.988593	0.908362	0.835531	0.142627
EMP_Ecavi_rep2	93516553	85064227	0.909617	0.686	0.837	4.88423e+07	0.988058	0.912902	0.84408	0.144728
TOR_Ecavi_rep1	77779440	71384668	0.917783	0.696	0.8752	4.34832e+07	0.983136	0.920524	0.849323	0.152573
TOR_Ecavi_rep2	57225245	52718538	0.921246	0.667	0.8938	3.14289e+07	0.975885	0.921215	0.85051	0.150633

## Sheet: ST2
Supplementary Table S2. Differentially methylated regions found in TOR vs Self conditions (sumReadsM = read coverage supporting methylation; sumReadsN = total read coverage)
chr	start	end	size	strand	sumReadsM_SELF	sumReadsN_SELF	proportion_SELF	sumReadsM_TOR	sumReadsN_TOR	proportion_TOR	cytosinesCount	context	p-value	regionType
SMEL3Ch01	87305	87604	300	*	235	552	0.425993	122	377	0.324538	72	CHH	0	loss
SMEL3Ch01	87605	87904	300	*	217	611	0.355628	108	425	0.255269	79	CHH	1.3693e-08	loss
SMEL3Ch01	186605	186904	300	*	191	596	0.32107	91	417	0.21957	78	CHH	2.35333e-09	loss
SMEL3Ch01	373505	373804	300	*	758	962	0.787344	423	620	0.681672	76	CHH	3.26076e-17	loss
SMEL3Ch01	455105	455404	300	*	300	534	0.561567	161	396	0.407035	86	CHH	7.02809e-08	loss
SMEL3Ch01	456305	456604	300	*	294	559	0.525847	154	392	0.393401	98	CHH	1.91272e-10	loss
SMEL3Ch01	852605	852904	300	*	358	955	0.375131	151	640	0.23676	74	CHH	5.51544e-09	loss
SMEL3Ch01	1210205	1210504	300	*	358	830	0.43149	125	417	0.300716	92	CHH	0.00132624	loss
SMEL3Ch01	1249205	1249504	300	*	229	480	0.477178	203	539	0.377079	95	CHH	0.0322139	loss
SMEL3Ch01	1490105	1490404	300	*	547	779	0.701665	343	570	0.601399	91	CHH	7.92368e-06	loss
SMEL3Ch01	1695005	1695304	300	*	417	834	0.5	172	452	0.381057	94	CHH	0.00725768	loss
SMEL3Ch01	1939505	1939804	300	*	627	880	0.712018	434	732	0.592643	95	CHH	1.77777e-18	loss
SMEL3Ch01	1939805	1940104	300	*	1203	1897	0.634018	547	1028	0.532039	114	CHH	0.00175975	loss
SMEL3Ch01	1940105	1940404	300	*	517	1116	0.463327	240	694	0.346264	99	CHH	2.50233e-05	loss
SMEL3Ch01	2184005	2184304	300	*	975	1433	0.680139	411	733	0.560544	105	CHH	4.94477e-20	loss
SMEL3Ch01	2285705	2286004	300	*	359	772	0.465116	161	468	0.344681	113	CHH	4.35185e-10	loss
SMEL3Ch01	2434805	2435104	300	*	134	427	0.314685	70	341	0.206997	84	CHH	0.0273559	loss
SMEL3Ch01	2435105	2435404	300	*	216	506	0.427165	95	489	0.195519	101	CHH	0.00121529	loss
SMEL3Ch01	2508005	2508304	300	*	170	394	0.431818	97	357	0.272981	52	CHH	1.5646e-06	loss
SMEL3Ch01	2508305	2508604	300	*	237	669	0.354694	93	368	0.254054	86	CHH	0.00316001	loss
SMEL3Ch01	2983805	2984104	300	*	319	750	0.425532	219	766	0.286458	90	CHH	1.74548e-64	loss
SMEL3Ch01	2986505	2986804	300	*	139	457	0.305011	76	430	0.178241	90	CHH	2.5979e-19	loss
SMEL3Ch01	3127505	3127804	300	*	510	1373	0.371636	166	891	0.18701	103	CHH	1.81616e-08	loss
SMEL3Ch01	3314105	3314404	300	*	468	773	0.605161	198	427	0.463869	104	CHH	0.000878769	loss
SMEL3Ch01	3352505	3352804	300	*	891	1308	0.680916	432	826	0.522947	89	CHH	3.09665e-40	loss
SMEL3Ch01	3371705	3372004	300	*	178	523	0.340952	92	413	0.224096	93	CHH	0.0159024	loss
SMEL3Ch01	3373505	3373804	300	*	563	1275	0.44166	308	920	0.335141	101	CHH	5.54532e-08	loss
SMEL3Ch01	3373805	3374104	300	*	579	1389	0.416966	211	718	0.294444	110	CHH	9.43569e-05	loss
SMEL3Ch01	3436205	3436504	300	*	344	1124	0.306394	117	680	0.173021	90	CHH	3.23061e-61	loss
SMEL3Ch01	3506705	3507004	300	*	227	349	0.649573	194	353	0.549296	64	CHH	0.0208531	loss
SMEL3Ch01	3594905	3595204	300	*	497	797	0.623279	379	784	0.483461	104	CHH	4.42124e-05	loss
SMEL3Ch01	3612305	3612604	300	*	345	909	0.379802	190	690	0.276012	92	CHH	5.72144e-10	loss
SMEL3Ch01	3638405	3638704	300	*	368	872	0.422197	175	574	0.305556	99	CHH	1.48857e-92	loss
SMEL3Ch01	3738605	3738904	300	*	358	676	0.529499	246	602	0.40894	95	CHH	1.6438e-06	loss
SMEL3Ch01	4005005	4005304	300	*	339	601	0.563847	209	522	0.400763	96	CHH	4.32301e-07	loss
SMEL3Ch01	4058405	4058704	300	*	90	212	0.425234	37	150	0.25	14	CHH	8.7385e-05	loss
SMEL3Ch01	4284305	4284604	300	*	323	894	0.361607	125	517	0.242775	88	CHH	2.38683e-32	loss
SMEL3Ch01	4312805	4313104	300	*	725	1764	0.411099	353	1174	0.30102	93	CHH	2.5838e-34	loss
SMEL3Ch01	4374005	4374304	300	*	243	429	0.566125	200	289	0.690722	69	CHH	0.000465806	gain
SMEL3Ch01	4782905	4783204	300	*	193	526	0.367424	119	250	0.47619	59	CHH	9.20132e-08	gain
SMEL3Ch01	4991705	4992004	300	*	323	554	0.582734	172	428	0.402326	99	CHH	1.33175e-07	loss
SMEL3Ch01	5019605	5019904	300	*	525	764	0.686684	202	430	0.469907	95	CHH	0.00154572	loss
SMEL3Ch01	5188205	5188504	300	*	952	1948	0.488718	283	865	0.327566	109	CHH	4.76724e-05	loss
SMEL3Ch01	5188505	5188804	300	*	327	836	0.391408	148	517	0.287091	94	CHH	2.17633e-86	loss
SMEL3Ch01	5339405	5339704	300	*	80	464	0.17382	33	464	0.0729614	83	CHH	2.06666e-10	loss
SMEL3Ch01	5359205	5359504	300	*	206	558	0.369643	112	458	0.245652	93	CHH	0.00200908	loss
SMEL3Ch01	5573405	5573704	300	*	122	512	0.2393	56	450	0.126106	87	CHH	4.93045e-06	loss
SMEL3Ch01	5582705	5583004	300	*	230	520	0.442529	91	337	0.271386	75	CHH	0.00390826	loss
SMEL3Ch01	5764205	5764504	300	*	372	759	0.490145	167	450	0.371681	79	CHH	0.00581866	loss
SMEL3Ch01	6024305	6024604	300	*	138	485	0.285421	34	335	0.103858	73	CHH	7.52559e-08	loss
SMEL3Ch01	6270605	6270904	300	*	548	859	0.637631	339	655	0.517504	93	CHH	0.00425722	loss
SMEL3Ch01	6270905	6271204	300	*	197	408	0.482927	102	292	0.35034	68	CHH	0.0155108	loss
SMEL3Ch01	6407105	6407404	300	*	302	605	0.499176	126	318	0.396875	74	CHH	1.20245e-06	loss
SMEL3Ch01	6520205	6520504	300	*	253	637	0.397496	133	455	0.293217	74	CHH	2.55488e-160	loss
SMEL3Ch01	6600005	6600304	300	*	241	560	0.430605	97	413	0.236145	94	CHH	0.00385679	loss
SMEL3Ch01	6625205	6625504	300	*	232	540	0.429889	126	459	0.275488	95	CHH	0.000575109	loss
SMEL3Ch01	6701705	6702004	300	*	83	465	0.179872	31	438	0.0727273	89	CHH	4.50351e-05	loss
SMEL3Ch01	6822305	6822604	300	*	138	479	0.288981	72	390	0.186224	81	CHH	9.99131e-09	loss
SMEL3Ch01	7157405	7157704	300	*	789	1288	0.612403	241	525	0.459203	86	CHH	1.00754e-41	loss
SMEL3Ch01	7405805	7406104	300	*	561	1048	0.535238	221	570	0.388112	104	CHH	1.07261e-13	loss
SMEL3Ch01	7441505	7441804	300	*	403	536	0.750929	308	490	0.628049	74	CHH	1.01299e-13	loss
SMEL3Ch01	7476605	7476904	300	*	170	371	0.458445	79	268	0.296296	29	CHH	8.27107e-08	loss
SMEL3Ch01	7591505	7591804	300	*	553	1345	0.411284	213	695	0.30703	91	CHH	0.0430898	loss
SMEL3Ch01	7609205	7609504	300	*	146	477	0.306889	57	314	0.183544	44	CHH	0.000331913	loss
SMEL3Ch01	7632305	7632604	300	*	93	194	0.479592	50	143	0.351724	25	CHH	0.00114049	loss
SMEL3Ch01	8080505	8080804	300	*	415	742	0.55914	299	716	0.417827	96	CHH	1.21787e-148	loss
SMEL3Ch01	8144105	8144404	300	*	203	328	0.618182	83	186	0.446809	46	CHH	1.03905e-14	loss
SMEL3Ch01	8381105	8381404	300	*	586	991	0.591138	352	745	0.472557	86	CHH	1.61545e-08	loss
SMEL3Ch01	8517905	8518204	300	*	261	639	0.408736	99	364	0.273224	90	CHH	0.000274799	loss
SMEL3Ch01	8536205	8536504	300	*	380	823	0.461818	156	539	0.290203	72	CHH	0.000765897	loss
SMEL3Ch01	8655605	8655904	300	*	707	1406	0.502841	451	1189	0.379513	107	CHH	0.0059667	loss
SMEL3Ch01	8691005	8691304	300	*	205	613	0.334959	88	420	0.2109	86	CHH	2.51333e-08	loss
SMEL3Ch01	8696705	8697004	300	*	556	1442	0.385734	260	971	0.268243	100	CHH	3.33251e-05	loss
SMEL3Ch01	8727605	8727904	300	*	130	334	0.389881	83	323	0.258462	66	CHH	0.000907825	loss
SMEL3Ch01	8848505	8848804	300	*	260	654	0.397866	130	438	0.297727	85	CHH	1.8206e-07	loss
SMEL3Ch01	8997305	8997604	300	*	338	490	0.689024	209	366	0.570652	83	CHH	0.019422	loss
SMEL3Ch01	9174305	9174604	300	*	310	919	0.337676	114	663	0.172932	86	CHH	1.58583e-63	loss
SMEL3Ch01	9278405	9278704	300	*	329	914	0.360262	186	734	0.254076	101	CHH	3.53281e-54	loss
SMEL3Ch01	9473405	9473704	300	*	358	1090	0.328755	144	663	0.218045	100	CHH	0.000138207	loss
SMEL3Ch01	9601805	9602104	300	*	515	867	0.593786	442	947	0.466807	106	CHH	0.000147919	loss
SMEL3Ch01	9693305	9693604	300	*	317	709	0.447257	195	610	0.320261	70	CHH	0.00233955	loss
SMEL3Ch01	9800105	9800404	300	*	402	714	0.562849	187	419	0.446556	102	CHH	2.02011e-05	loss
SMEL3Ch01	10025705	10026004	300	*	207	726	0.285714	76	443	0.173034	83	CHH	0.000424264	loss
SMEL3Ch01	10052705	10053004	300	*	294	553	0.531532	209	522	0.400763	89	CHH	9.66755e-42	loss
SMEL3Ch01	10234805	10235104	300	*	232	664	0.34985	112	501	0.224652	92	CHH	7.8253e-21	loss
SMEL3Ch01	10440005	10440304	300	*	175	505	0.34714	111	452	0.246696	104	CHH	0.000705591	loss
SMEL3Ch01	10472705	10473004	300	*	797	1046	0.76145	325	539	0.602588	95	CHH	0.000251342	loss
SMEL3Ch01	10761005	10761304	300	*	73	368	0.2	96	299	0.322259	72	CHH	1.1796e-21	gain
SMEL3Ch01	10859105	10859404	300	*	248	712	0.348739	96	448	0.215556	102	CHH	7.79837e-31	loss
SMEL3Ch01	10904405	10904704	300	*	223	580	0.38488	104	387	0.269923	89	CHH	0.0165954	loss
SMEL3Ch01	11211305	11211604	300	*	166	450	0.369469	90	365	0.247956	89	CHH	6.2194e-12	loss
SMEL3Ch01	11478605	11478904	300	*	276	602	0.458609	105	340	0.309942	76	CHH	8.1613e-08	loss
SMEL3Ch01	11502305	11502604	300	*	151	450	0.336283	56	331	0.171171	76	CHH	0.00271486	loss
SMEL3Ch01	11518805	11519104	300	*	200	446	0.448661	138	493	0.280808	80	CHH	2.98755e-18	loss
SMEL3Ch01	11770505	11770804	300	*	290	677	0.428571	144	467	0.309168	70	CHH	0.00600792	loss
SMEL3Ch01	11771705	11772004	300	*	562	863	0.650867	216	469	0.460722	100	CHH	3.86218e-09	loss
SMEL3Ch01	12084305	12084604	300	*	666	1030	0.646318	276	546	0.505474	93	CHH	0.00107512	loss
SMEL3Ch01	12084605	12084904	300	*	954	1498	0.636667	340	700	0.485755	90	CHH	0.000787416	loss
SMEL3Ch01	12614105	12614404	300	*	293	657	0.446131	106	365	0.291553	83	CHH	0.00203572	loss
SMEL3Ch01	12626705	12627004	300	*	314	1107	0.28404	123	681	0.181552	75	CHH	2.39108e-08	loss
SMEL3Ch01	13022705	13023004	300	*	223	707	0.315938	97	492	0.198381	104	CHH	0.0400131	loss
SMEL3Ch01	13100705	13101004	300	*	531	840	0.631829	350	662	0.528614	89	CHH	0.010937	loss
SMEL3Ch01	13164305	13164604	300	*	268	620	0.432476	113	373	0.304	68	CHH	0.0107898	loss
SMEL3Ch01	13266005	13266304	300	*	198	649	0.305684	101	503	0.20198	96	CHH	0.00120144	loss
SMEL3Ch01	13327805	13328104	300	*	147	551	0.267631	59	397	0.150376	91	CHH	6.44167e-12	loss
SMEL3Ch01	13347905	13348204	300	*	232	555	0.418312	126	440	0.28733	80	CHH	2.72667e-05	loss
SMEL3Ch01	13359905	13360204	300	*	461	795	0.579674	201	437	0.460137	90	CHH	0.000201721	loss
SMEL3Ch01	13627805	13628104	300	*	265	503	0.526733	127	332	0.383234	71	CHH	0.00111294	loss
SMEL3Ch01	13673405	13673704	300	*	310	974	0.318648	63	383	0.166234	93	CHH	2.06596e-11	loss
SMEL3Ch01	13756205	13756504	300	*	378	1128	0.335398	131	585	0.224872	87	CHH	9.18373e-07	loss
SMEL3Ch01	14076905	14077204	300	*	146	428	0.34186	89	383	0.233766	93	CHH	2.11792e-07	loss
SMEL3Ch01	14083505	14083804	300	*	262	766	0.342448	145	654	0.222561	105	CHH	9.40232e-22	loss
SMEL3Ch01	14319005	14319304	300	*	234	665	0.352324	121	483	0.251546	112	CHH	0.00877879	loss
SMEL3Ch01	14406905	14407204	300	*	492	789	0.623262	260	579	0.449225	94	CHH	7.69086e-06	loss
SMEL3Ch01	14442905	14443204	300	*	77	289	0.268041	56	366	0.154891	59	CHH	1.12865e-08	loss
SMEL3Ch01	14463005	14463304	300	*	274	787	0.348542	130	545	0.239488	96	CHH	0.000765258	loss
SMEL3Ch01	14463905	14464204	300	*	181	428	0.423256	90	314	0.287975	71	CHH	0.000424233	loss
SMEL3Ch01	14794805	14795104	300	*	284	425	0.667447	209	429	0.487239	73	CHH	0.0006833	loss
SMEL3Ch01	14874005	14874304	300	*	299	1025	0.292113	137	734	0.1875	107	CHH	1.16476e-06	loss
SMEL3Ch01	15037805	15038104	300	*	426	605	0.70346	260	438	0.593182	80	CHH	0.0140115	loss
SMEL3Ch01	15094505	15094804	300	*	307	634	0.484277	142	378	0.376316	85	CHH	1.89222e-16	loss
SMEL3Ch01	15094805	15095104	300	*	640	1009	0.634026	367	725	0.50619	107	CHH	0.00683519	loss
SMEL3Ch01	15105005	15105304	300	*	150	366	0.410326	100	361	0.278237	84	CHH	7.08653e-17	loss
SMEL3Ch01	15174905	15175204	300	*	413	891	0.463606	169	596	0.284281	100	CHH	2.62752e-06	loss
SMEL3Ch01	15232505	15232804	300	*	215	689	0.31259	75	376	0.201058	91	CHH	0.000219186	loss
SMEL3Ch01	15632105	15632404	300	*	164	509	0.322896	56	319	0.17757	76	CHH	6.10034e-56	loss
SMEL3Ch01	15696005	15696304	300	*	493	764	0.644909	144	308	0.467742	71	CHH	6.49631e-07	loss
SMEL3Ch01	15812405	15812704	300	*	145	407	0.356968	109	429	0.25522	84	CHH	0.00999209	loss
SMEL3Ch01	16018505	16018804	300	*	409	984	0.415822	139	582	0.239726	99	CHH	1.20648e-13	loss
SMEL3Ch01	16315805	16316104	300	*	641	1119	0.572703	264	616	0.428803	89	CHH	0.000168943	loss
SMEL3Ch01	16698005	16698304	300	*	1104	1765	0.625354	426	953	0.44712	96	CHH	0.0333279	loss
SMEL3Ch01	16752305	16752604	300	*	290	522	0.555344	141	375	0.376658	86	CHH	2.94055e-16	loss
SMEL3Ch01	16752905	16753204	300	*	199	390	0.510204	115	299	0.385382	67	CHH	2.14287e-14	loss
SMEL3Ch01	16764905	16765204	300	*	820	1381	0.593637	459	947	0.484721	87	CHH	0.00103631	loss
SMEL3Ch01	16919405	16919704	300	*	202	321	0.628483	118	301	0.392739	70	CHH	5.75892e-08	loss
SMEL3Ch01	16985405	16985704	300	*	617	1047	0.589133	288	664	0.433934	80	CHH	1.64547e-06	loss
SMEL3Ch01	17151905	17152204	300	*	191	366	0.521739	148	361	0.410468	72	CHH	0.000709097	loss
SMEL3Ch01	17154005	17154304	300	*	209	643	0.325581	66	347	0.191977	76	CHH	8.09156e-14	loss
SMEL3Ch01	17424605	17424904	300	*	165	477	0.346555	71	343	0.208696	80	CHH	8.9177e-09	loss
SMEL3Ch01	17550605	17550904	300	*	60	313	0.193651	16	216	0.0779817	12	CHH	3.2566e-06	loss
SMEL3Ch01	17621705	17622004	300	*	197	628	0.314286	113	560	0.202847	93	CHH	2.86572e-05	loss
SMEL3Ch01	17628005	17628304	300	*	143	446	0.321429	84	421	0.200946	101	CHH	3.90345e-05	loss
SMEL3Ch01	17643905	17644204	300	*	538	812	0.662162	316	631	0.50079	86	CHH	2.96094e-10	loss
SMEL3Ch01	17742305	17742604	300	*	413	569	0.725044	202	323	0.624615	69	CHH	7.13521e-05	loss
SMEL3Ch01	17788505	17788804	300	*	191	520	0.367816	74	453	0.164835	82	CHH	3.09907e-13	loss
SMEL3Ch01	17936405	17936704	300	*	396	1103	0.359276	152	601	0.253731	101	CHH	0.000436111	loss
SMEL3Ch01	17940905	17941204	300	*	71	409	0.175182	24	331	0.0750751	78	CHH	0.000389446	loss
SMEL3Ch01	18285905	18286204	300	*	242	609	0.397709	89	381	0.234987	87	CHH	6.20308e-05	loss
SMEL3Ch01	18327605	18327904	300	*	758	1471	0.515275	421	1077	0.391103	92	CHH	0.00207133	loss
SMEL3Ch01	18393605	18393904	300	*	348	758	0.459211	243	682	0.356725	100	CHH	1.09435e-32	loss
SMEL3Ch01	18732905	18733204	300	*	259	697	0.37196	102	437	0.234624	104	CHH	5.56745e-10	loss
SMEL3Ch01	18733505	18733804	300	*	578	1022	0.56543	184	473	0.389474	107	CHH	2.925e-14	loss
SMEL3Ch01	18806705	18807004	300	*	183	484	0.378601	78	404	0.194581	98	CHH	7.04948e-12	loss
SMEL3Ch01	19096205	19096504	300	*	308	620	0.496785	177	477	0.371608	86	CHH	0.000289786	loss
SMEL3Ch01	19236305	19236604	300	*	129	376	0.343915	87	367	0.238482	72	CHH	1.51089e-11	loss
SMEL3Ch01	19248305	19248604	300	*	183	497	0.368737	88	433	0.204598	84	CHH	4.72932e-105	loss
SMEL3Ch01	19312805	19313104	300	*	165	365	0.452316	113	328	0.345455	75	CHH	0.0186498	loss
SMEL3Ch01	19314905	19315204	300	*	269	377	0.712401	245	442	0.554054	79	CHH	5.39764e-06	loss
SMEL3Ch01	19321805	19322104	300	*	648	1095	0.591613	238	492	0.483806	95	CHH	0.0132352	loss
SMEL3Ch01	19384805	19385104	300	*	477	1179	0.404742	214	729	0.294118	102	CHH	8.48282e-08	loss
SMEL3Ch01	19393505	19393804	300	*	253	777	0.326059	120	554	0.217626	87	CHH	4.11653e-05	loss
SMEL3Ch01	19420205	19420504	300	*	373	1099	0.339691	140	697	0.201717	103	CHH	1.46115e-06	loss
SMEL3Ch01	19454105	19454404	300	*	244	698	0.35	94	446	0.212054	83	CHH	0.0157463	loss
SMEL3Ch01	19490705	19491004	300	*	1093	1895	0.5767	434	944	0.459831	102	CHH	3.79705e-07	loss
SMEL3Ch01	19578605	19578904	300	*	299	765	0.391134	204	734	0.278533	105	CHH	0.00602086	loss
SMEL3Ch01	19748405	19748704	300	*	237	573	0.413913	147	492	0.299595	80	CHH	9.41989e-06	loss
SMEL3Ch01	19750505	19750804	300	*	162	503	0.322772	70	317	0.222571	73	CHH	0.0329726	loss
SMEL3Ch01	19770905	19771204	300	*	254	656	0.387538	153	557	0.275492	87	CHH	3.70456e-13	loss
SMEL3Ch01	19910105	19910404	300	*	413	988	0.418182	267	856	0.312354	100	CHH	0.000374889	loss
SMEL3Ch01	19939505	19939804	300	*	346	511	0.676413	153	295	0.518519	65	CHH	0.000733668	loss
SMEL3Ch01	19969805	19970104	300	*	897	1096	0.817851	495	701	0.705548	90	CHH	4.10187e-05	loss
SMEL3Ch01	20154905	20155204	300	*	265	835	0.317802	92	450	0.205752	92	CHH	0.00213535	loss
SMEL3Ch01	20231105	20231404	300	*	136	504	0.270751	66	431	0.154734	83	CHH	4.43453e-10	loss
SMEL3Ch01	20626805	20627104	300	*	185	736	0.252033	61	456	0.135371	108	CHH	0.00073134	loss
SMEL3Ch01	20631005	20631304	300	*	347	527	0.657845	191	383	0.498701	83	CHH	5.21413e-23	loss
SMEL3Ch01	20672405	20672704	300	*	194	540	0.359779	103	402	0.257426	92	CHH	0.0274603	loss
SMEL3Ch01	20769005	20769304	300	*	366	612	0.59772	188	386	0.487113	89	CHH	0.00187681	loss
SMEL3Ch01	20790005	20790304	300	*	825	1111	0.742138	360	578	0.622414	88	CHH	8.82192e-17	loss
SMEL3Ch01	20817905	20818204	300	*	142	386	0.368557	104	478	0.21875	74	CHH	3.60334e-06	loss
SMEL3Ch01	20964005	20964304	300	*	263	399	0.658354	223	402	0.554455	81	CHH	0.0170012	loss
SMEL3Ch01	20992505	20992804	300	*	204	509	0.401174	91	356	0.256983	78	CHH	0.000273383	loss
SMEL3Ch01	21046505	21046804	300	*	291	657	0.443096	119	524	0.228137	81	CHH	1.052e-12	loss
SMEL3Ch01	21163205	21163504	300	*	309	383	0.805195	222	317	0.69906	76	CHH	0.00220958	loss
SMEL3Ch01	21174605	21174904	300	*	452	1017	0.444553	160	492	0.325911	116	CHH	0.0262801	loss
SMEL3Ch01	21294305	21294604	300	*	201	567	0.355009	66	303	0.219672	70	CHH	6.06806e-05	loss
SMEL3Ch01	21806405	21806704	300	*	229	600	0.38206	102	444	0.230942	103	CHH	7.87083e-06	loss
SMEL3Ch01	21965405	21965704	300	*	594	1108	0.536036	252	605	0.416804	116	CHH	1.27904e-06	loss
SMEL3Ch01	21965705	21966004	300	*	427	664	0.642643	280	540	0.51845	94	CHH	2.93961e-05	loss
SMEL3Ch01	22065305	22065604	300	*	509	682	0.745614	244	410	0.59466	101	CHH	6.24774e-19	loss
SMEL3Ch01	22077005	22077304	300	*	60	339	0.178886	89	314	0.28481	74	CHH	1.93159e-05	gain
SMEL3Ch01	22140305	22140604	300	*	583	1475	0.395396	272	1095	0.248861	112	CHH	2.74356e-70	loss
SMEL3Ch01	22478705	22479004	300	*	417	1011	0.412636	158	527	0.300567	103	CHH	0.00137757	loss
SMEL3Ch01	22485305	22485604	300	*	163	457	0.357298	69	271	0.25641	65	CHH	0.0218302	loss
SMEL3Ch01	22495805	22496104	300	*	338	603	0.560331	220	530	0.415414	97	CHH	0.00139932	loss
SMEL3Ch01	22595705	22596004	300	*	309	1117	0.277033	125	788	0.159494	88	CHH	0.000841523	loss
SMEL3Ch01	22597205	22597504	300	*	180	605	0.298188	90	458	0.197826	104	CHH	1.08552e-23	loss
SMEL3Ch01	22643405	22643704	300	*	121	420	0.2891	55	323	0.172308	75	CHH	0.00288169	loss
SMEL3Ch01	22644605	22644904	300	*	228	663	0.344361	104	481	0.217391	83	CHH	7.00579e-38	loss
SMEL3Ch01	22653005	22653304	300	*	226	652	0.347095	140	587	0.239389	88	CHH	0.00284791	loss
SMEL3Ch01	22719905	22720204	300	*	807	1163	0.693562	662	1115	0.593554	116	CHH	2.84181e-06	loss
SMEL3Ch01	22792205	22792504	300	*	149	561	0.26643	57	422	0.136792	98	CHH	0.00164775	loss
SMEL3Ch01	22805105	22805404	300	*	220	545	0.404022	127	451	0.282561	90	CHH	0.000131008	loss
SMEL3Ch01	22817705	22818004	300	*	156	574	0.272569	70	523	0.135238	77	CHH	4.0395e-05	loss
SMEL3Ch01	22821605	22821904	300	*	126	612	0.20684	51	559	0.0926916	64	CHH	3.74105e-25	loss
SMEL3Ch01	22832105	22832404	300	*	102	353	0.290141	59	361	0.165289	87	CHH	0.0334222	loss
SMEL3Ch01	22832705	22833004	300	*	154	456	0.338428	117	496	0.236948	106	CHH	6.29709e-18	loss
SMEL3Ch01	22965005	22965304	300	*	197	608	0.32459	73	399	0.184539	82	CHH	0.00111421	loss
SMEL3Ch01	22967405	22967704	300	*	141	499	0.283433	63	364	0.174863	89	CHH	7.42793e-20	loss
SMEL3Ch01	22998905	22999204	300	*	141	484	0.292181	59	330	0.180723	81	CHH	0	loss
SMEL3Ch01	22999205	22999504	300	*	157	433	0.363218	109	434	0.252294	87	CHH	0.00108164	loss
SMEL3Ch01	23016305	23016604	300	*	532	929	0.572503	262	579	0.452668	86	CHH	0.0151342	loss
SMEL3Ch01	23355005	23355304	300	*	118	246	0.479839	44	151	0.294118	34	CHH	7.65707e-09	loss
SMEL3Ch01	23367305	23367604	300	*	211	529	0.399247	147	512	0.287938	87	CHH	3.20322e-10	loss
SMEL3Ch01	23411105	23411404	300	*	358	978	0.366327	120	550	0.219203	96	CHH	1.85542e-08	loss
SMEL3Ch01	23416805	23417104	300	*	239	892	0.268456	68	446	0.154018	82	CHH	4.66181e-104	loss
SMEL3Ch01	23418305	23418604	300	*	160	553	0.29009	93	540	0.173432	89	CHH	6.85046e-10	loss
SMEL3Ch01	23439605	23439904	300	*	149	393	0.379747	105	379	0.278215	90	CHH	0.00132676	loss
SMEL3Ch01	23468405	23468704	300	*	1084	1477	0.733604	329	537	0.612245	109	CHH	0.027705	loss
SMEL3Ch01	23597105	23597404	300	*	358	457	0.782135	285	419	0.679335	90	CHH	0.00194441	loss
SMEL3Ch01	23619605	23619904	300	*	409	866	0.47235	283	868	0.326437	115	CHH	1.45245e-30	loss
SMEL3Ch01	23622905	23623204	300	*	288	795	0.36261	152	610	0.25	98	CHH	0.0121903	loss
SMEL3Ch01	23681405	23681704	300	*	304	374	0.81117	306	436	0.700913	76	CHH	1.66341e-09	loss
SMEL3Ch01	23707805	23708104	300	*	373	734	0.508152	201	527	0.381853	86	CHH	4.05063e-88	loss
SMEL3Ch01	23708105	23708404	300	*	179	570	0.314685	74	352	0.211864	86	CHH	0	loss
SMEL3Ch01	23708405	23708704	300	*	119	341	0.349854	78	322	0.243827	80	CHH	0.00461629	loss
SMEL3Ch01	23760605	23760904	300	*	607	1092	0.555759	422	973	0.433846	112	CHH	0.0138296	loss
SMEL3Ch01	23836505	23836804	300	*	333	507	0.656189	244	449	0.543237	70	CHH	0.00137314	loss
SMEL3Ch01	23927705	23928004	300	*	254	457	0.555556	132	296	0.446309	63	CHH	1.23201e-10	loss
SMEL3Ch01	24239405	24239704	300	*	168	609	0.276596	53	328	0.163636	82	CHH	8.50471e-08	loss
SMEL3Ch01	24268205	24268504	300	*	522	1372	0.38064	290	1145	0.253705	82	CHH	1.22618e-14	loss
SMEL3Ch01	24272705	24273004	300	*	99	468	0.212766	21	322	0.0679012	76	CHH	1.4859e-13	loss
SMEL3Ch01	24480005	24480304	300	*	134	434	0.309633	72	409	0.177616	76	CHH	1.36316e-15	loss
SMEL3Ch01	24692705	24693004	300	*	174	681	0.256223	71	505	0.142012	86	CHH	1.28764e-18	loss
SMEL3Ch01	24847505	24847804	300	*	176	659	0.267776	101	610	0.166667	79	CHH	1.69042e-184	loss
SMEL3Ch01	24861005	24861304	300	*	319	744	0.428954	135	509	0.266145	111	CHH	1.54626e-10	loss
SMEL3Ch01	24887405	24887704	300	*	583	753	0.77351	327	517	0.631985	76	CHH	1.43052e-05	loss
SMEL3Ch01	24887705	24888004	300	*	941	1266	0.742902	684	1102	0.620471	106	CHH	8.74424e-31	loss
SMEL3Ch01	25098905	25099204	300	*	190	782	0.243622	79	564	0.141343	92	CHH	3.11185e-06	loss
SMEL3Ch01	25172105	25172404	300	*	232	626	0.371019	135	547	0.247723	77	CHH	0.000190934	loss
SMEL3Ch01	25287605	25287904	300	*	266	512	0.519455	162	395	0.410579	83	CHH	1.10585e-06	loss
SMEL3Ch01	25370105	25370404	300	*	182	420	0.433649	108	379	0.286089	72	CHH	2.84358e-06	loss
SMEL3Ch01	25379705	25380004	300	*	161	585	0.27598	69	402	0.173267	82	CHH	0.000499298	loss
SMEL3Ch01	25415105	25415404	300	*	316	429	0.735499	228	373	0.610667	64	CHH	6.00269e-08	loss
SMEL3Ch01	25419305	25419604	300	*	280	791	0.354351	109	463	0.236559	99	CHH	0.000648196	loss
SMEL3Ch01	25448105	25448404	300	*	225	637	0.353678	107	446	0.241071	99	CHH	5.68151e-06	loss
SMEL3Ch01	25451105	25451404	300	*	197	564	0.349823	112	469	0.239915	81	CHH	0.0232069	loss
SMEL3Ch01	25522805	25523104	300	*	357	994	0.359438	144	652	0.221713	100	CHH	0.00136766	loss
SMEL3Ch01	25555805	25556104	300	*	163	550	0.297101	89	477	0.187891	109	CHH	3.72886e-08	loss
SMEL3Ch01	25969805	25970104	300	*	96	405	0.238329	34	372	0.0935829	93	CHH	1.53938e-18	loss
SMEL3Ch01	26022605	26022904	300	*	516	919	0.561346	209	511	0.409357	101	CHH	2.16108e-57	loss
SMEL3Ch01	26057705	26058004	300	*	197	460	0.428571	82	279	0.295374	65	CHH	0.00327448	loss
SMEL3Ch01	26091605	26091904	300	*	103	359	0.288089	65	367	0.178862	87	CHH	0.0259435	loss
SMEL3Ch01	26127305	26127604	300	*	135	482	0.280992	73	407	0.180929	79	CHH	0.000231838	loss
SMEL3Ch01	26230505	26230804	300	*	135	448	0.302222	78	423	0.185882	79	CHH	1.35565e-08	loss
SMEL3Ch01	26259005	26259304	300	*	381	710	0.536517	195	486	0.401639	79	CHH	1.77333e-18	loss
SMEL3Ch01	26302805	26303104	300	*	251	629	0.399366	128	438	0.293182	103	CHH	7.61796e-05	loss
SMEL3Ch01	26393705	26394004	300	*	252	782	0.322704	106	503	0.211881	80	CHH	0.00956026	loss
SMEL3Ch01	26443805	26444104	300	*	323	879	0.367764	219	823	0.266667	138	CHH	0.00535969	loss
SMEL3Ch01	26862005	26862304	300	*	238	403	0.590123	139	295	0.47138	69	CHH	0.00299699	loss
SMEL3Ch01	26901305	26901604	300	*	292	1077	0.271548	148	893	0.16648	93	CHH	6.6897e-08	loss
SMEL3Ch01	27009905	27010204	300	*	172	590	0.29223	75	452	0.167401	80	CHH	0.0380385	loss
SMEL3Ch01	27081005	27081304	300	*	71	288	0.248276	47	323	0.147692	71	CHH	1.36001e-05	loss
SMEL3Ch01	27113705	27114004	300	*	446	1294	0.344907	189	856	0.221445	96	CHH	8.73637e-16	loss
SMEL3Ch01	27157205	27157504	300	*	254	920	0.276573	105	704	0.150142	101	CHH	2.27112e-65	loss
SMEL3Ch01	27212105	27212404	300	*	176	463	0.380645	73	273	0.269091	67	CHH	0.000319635	loss
SMEL3Ch01	27249905	27250204	300	*	346	663	0.521805	225	618	0.364516	85	CHH	5.49498e-39	loss
SMEL3Ch01	27389105	27389404	300	*	270	838	0.322619	88	443	0.2	87	CHH	9.35603e-09	loss
SMEL3Ch01	27428405	27428704	300	*	329	885	0.372041	192	712	0.270308	100	CHH	4.1089e-06	loss
SMEL3Ch01	27454805	27455104	300	*	274	891	0.307951	105	538	0.196296	98	CHH	0.00785732	loss
SMEL3Ch01	27480905	27481204	300	*	183	590	0.310811	85	408	0.209756	84	CHH	0.000101767	loss
SMEL3Ch01	27560405	27560704	300	*	130	427	0.305361	82	420	0.196682	90	CHH	0.000663936	loss
SMEL3Ch01	27577505	27577804	300	*	344	711	0.483871	174	467	0.373134	86	CHH	0.0268312	loss
SMEL3Ch01	27604505	27604804	300	*	341	995	0.343029	184	766	0.240885	99	CHH	3.63296e-24	loss
SMEL3Ch01	27609305	27609604	300	*	143	400	0.358209	94	374	0.25266	74	CHH	0.00410811	loss
SMEL3Ch01	27613805	27614104	300	*	148	399	0.371571	125	498	0.252	81	CHH	3.29163e-11	loss
SMEL3Ch01	27756905	27757204	300	*	265	837	0.317044	113	557	0.203936	79	CHH	0	loss
SMEL3Ch01	27793205	27793504	300	*	592	1724	0.343569	328	1382	0.237717	93	CHH	8.6626e-93	loss
SMEL3Ch01	27955205	27955504	300	*	180	766	0.235677	76	572	0.134146	80	CHH	5.40055e-05	loss
SMEL3Ch01	27974705	27975004	300	*	256	450	0.568584	139	318	0.4375	79	CHH	0.0358819	loss
SMEL3Ch01	28016105	28016404	300	*	126	502	0.251984	63	492	0.129555	85	CHH	0.000132071	loss
SMEL3Ch01	28053905	28054204	300	*	556	977	0.568948	359	782	0.459184	98	CHH	9.5932e-05	loss
SMEL3Ch01	28119905	28120204	300	*	175	592	0.296296	68	364	0.188525	72	CHH	0.00280735	loss
SMEL3Ch01	28151405	28151704	300	*	239	371	0.643432	163	320	0.509317	63	CHH	0.000313167	loss
SMEL3Ch01	28212305	28212604	300	*	175	573	0.306087	107	533	0.201869	85	CHH	0.0454063	loss
SMEL3Ch01	28226405	28226704	300	*	100	344	0.291908	56	338	0.167647	73	CHH	3.07291e-53	loss
SMEL3Ch01	28430705	28431004	300	*	399	1075	0.371402	307	565	0.54321	110	CHH	8.64751e-14	gain
SMEL3Ch01	28456505	28456804	300	*	99	373	0.266667	161	350	0.460227	86	CHH	0.00684365	gain
SMEL3Ch01	28466705	28467004	300	*	279	445	0.626398	184	391	0.470738	83	CHH	3.31844e-05	loss
SMEL3Ch01	28521005	28521304	300	*	168	495	0.34004	82	383	0.215584	74	CHH	7.25444e-10	loss
SMEL3Ch01	28767605	28767904	300	*	134	448	0.3	95	497	0.192385	83	CHH	3.07268e-06	loss
SMEL3Ch01	28842005	28842304	300	*	220	652	0.33792	108	527	0.206049	86	CHH	3.75339e-13	loss
SMEL3Ch01	28880405	28880704	300	*	465	947	0.491043	171	553	0.30991	105	CHH	1.27868e-55	loss
SMEL3Ch01	28883405	28883704	300	*	284	880	0.323129	124	561	0.222025	82	CHH	0.000316311	loss
SMEL3Ch01	28915805	28916104	300	*	316	906	0.349119	199	801	0.249066	81	CHH	9.37884e-87	loss
SMEL3Ch01	28959005	28959304	300	*	390	656	0.594225	196	423	0.463529	89	CHH	4.64843e-09	loss
SMEL3Ch01	29083505	29083804	300	*	152	474	0.321429	80	389	0.207161	84	CHH	0.016255	loss
SMEL3Ch01	29106305	29106604	300	*	157	580	0.271478	89	534	0.16791	95	CHH	0.0156006	loss
SMEL3Ch01	29282405	29282704	300	*	116	363	0.320548	85	392	0.218274	86	CHH	0.000434771	loss
SMEL3Ch01	29284505	29284804	300	*	376	727	0.517147	297	420	0.706161	80	CHH	0.0304339	gain
SMEL3Ch01	29366705	29367004	300	*	103	391	0.264631	62	418	0.15	73	CHH	0.000124265	loss
SMEL3Ch01	29506805	29507104	300	*	157	668	0.235821	50	435	0.116705	106	CHH	4.14381e-38	loss
SMEL3Ch01	29707805	29708104	300	*	548	956	0.573069	371	824	0.450363	85	CHH	0.0093353	loss
SMEL3Ch01	29775305	29775604	300	*	157	437	0.359909	107	452	0.237885	88	CHH	0.000141816	loss
SMEL3Ch01	29951405	29951704	300	*	147	465	0.316916	91	431	0.212471	81	CHH	9.32818e-38	loss
SMEL3Ch01	29956205	29956504	300	*	94	417	0.22673	37	301	0.125413	68	CHH	3.4732e-06	loss
SMEL3Ch01	29964005	29964304	300	*	247	529	0.467043	122	370	0.330645	77	CHH	0.00611183	loss
SMEL3Ch01	29987105	29987404	300	*	143	348	0.411429	89	300	0.298013	65	CHH	0.00626639	loss
SMEL3Ch01	30017105	30017404	300	*	165	509	0.324853	98	451	0.218543	100	CHH	2.50373e-12	loss
SMEL3Ch01	30095405	30095704	300	*	429	1139	0.376862	139	553	0.252252	88	CHH	4.90319e-08	loss
SMEL3Ch01	30161405	30161704	300	*	120	393	0.306329	50	512	0.0992218	96	CHH	6.92834e-30	loss
SMEL3Ch01	30261005	30261304	300	*	118	378	0.313158	80	408	0.197561	86	CHH	4.17942e-05	loss
SMEL3Ch01	30263705	30264004	300	*	190	638	0.298438	99	509	0.195695	86	CHH	4.04828e-12	loss
SMEL3Ch01	30268205	30268504	300	*	244	748	0.326667	103	492	0.210526	106	CHH	0.00138492	loss
SMEL3Ch01	30373805	30374104	300	*	191	594	0.322148	93	445	0.210291	98	CHH	1.53803e-51	loss
SMEL3Ch01	30378005	30378304	300	*	185	526	0.352273	81	351	0.232295	87	CHH	9.0842e-06	loss
SMEL3Ch01	30473705	30474004	300	*	587	923	0.635676	231	459	0.503254	103	CHH	0.000155477	loss
SMEL3Ch01	30509705	30510004	300	*	236	611	0.386623	105	431	0.244804	102	CHH	2.657e-06	loss
SMEL3Ch01	30536105	30536404	300	*	160	548	0.292727	74	439	0.170068	95	CHH	0.00273551	loss
SMEL3Ch01	30538205	30538504	300	*	324	1040	0.3119	133	748	0.178667	100	CHH	3.32533e-05	loss
SMEL3Ch01	30577505	30577804	300	*	171	540	0.317343	73	355	0.207283	86	CHH	0.0228196	loss
SMEL3Ch01	30585605	30585904	300	*	337	1162	0.290378	190	1081	0.176362	96	CHH	0.000112806	loss
SMEL3Ch01	30712205	30712504	300	*	103	343	0.301449	61	311	0.198083	74	CHH	0.0022753	loss
SMEL3Ch01	30712805	30713104	300	*	188	566	0.332746	65	309	0.212219	77	CHH	1.56396e-09	loss
SMEL3Ch01	30734705	30735004	300	*	99	400	0.248756	59	436	0.136986	84	CHH	7.36378e-155	loss
SMEL3Ch01	30893105	30893404	300	*	610	1490	0.409517	212	725	0.292985	112	CHH	3.36302e-07	loss
SMEL3Ch01	30928805	30929104	300	*	281	770	0.365285	123	550	0.224638	112	CHH	4.66428e-09	loss
SMEL3Ch01	31099805	31100104	300	*	232	594	0.39094	345	623	0.5536	77	CHH	0.000121223	gain
SMEL3Ch01	31360205	31360504	300	*	146	559	0.262032	76	495	0.15493	77	CHH	5.9176e-06	loss
SMEL3Ch01	31386905	31387204	300	*	404	1093	0.369863	200	779	0.257362	95	CHH	2.65988e-18	loss
SMEL3Ch01	31404305	31404604	300	*	113	397	0.285714	48	374	0.130319	77	CHH	5.50113e-43	loss
SMEL3Ch01	31422305	31422604	300	*	84	387	0.218509	40	422	0.0966981	84	CHH	0.00247825	loss
SMEL3Ch01	31483805	31484104	300	*	196	557	0.352415	113	492	0.230769	106	CHH	5.57754e-45	loss
SMEL3Ch01	31540805	31541104	300	*	320	881	0.363533	132	562	0.235816	95	CHH	3.54423e-07	loss
SMEL3Ch01	31562705	31563004	300	*	281	705	0.398868	163	570	0.286713	104	CHH	5.22566e-07	loss
SMEL3Ch01	31827005	31827304	300	*	127	330	0.385542	84	329	0.256798	75	CHH	0.000951258	loss
SMEL3Ch01	31968005	31968304	300	*	362	1001	0.361914	135	658	0.206061	103	CHH	0.00162131	loss
SMEL3Ch01	31990505	31990804	300	*	112	344	0.32659	53	438	0.122727	83	CHH	0.000361534	loss
SMEL3Ch01	32127305	32127604	300	*	318	818	0.389024	147	546	0.270073	86	CHH	4.44595e-26	loss
SMEL3Ch01	32226605	32226904	300	*	167	425	0.393443	120	443	0.27191	77	CHH	1.53954e-17	loss
SMEL3Ch01	32459105	32459404	300	*	219	613	0.357724	127	518	0.246154	86	CHH	0.000585833	loss
SMEL3Ch01	32460605	32460904	300	*	178	832	0.214628	214	657	0.326252	97	CHH	0.0412066	gain
SMEL3Ch01	32491205	32491504	300	*	143	530	0.270677	70	429	0.164733	94	CHH	0.0176573	loss
SMEL3Ch01	32505905	32506204	300	*	140	638	0.220312	62	532	0.117978	90	CHH	2.32267e-05	loss
SMEL3Ch01	32583905	32584204	300	*	277	953	0.291099	92	498	0.186	96	CHH	4.81038e-05	loss
SMEL3Ch01	32598005	32598304	300	*	142	445	0.319911	89	416	0.215311	70	CHH	0.0189255	loss
SMEL3Ch01	32614505	32614804	300	*	510	1152	0.442808	282	842	0.335308	99	CHH	0.00176463	loss
SMEL3Ch01	32632505	32632804	300	*	287	1132	0.253968	122	853	0.14386	97	CHH	5.70448e-26	loss
SMEL3Ch01	32666105	32666404	300	*	350	966	0.362603	170	670	0.254464	92	CHH	3.62106e-06	loss
SMEL3Ch01	32694605	32694904	300	*	197	737	0.26793	75	544	0.139194	84	CHH	2.33002e-09	loss
SMEL3Ch01	32763905	32764204	300	*	716	1349	0.530718	349	817	0.42735	80	CHH	1.28391e-26	loss
SMEL3Ch01	32895905	32896204	300	*	415	780	0.531969	378	592	0.638047	85	CHH	2.5425e-08	gain
SMEL3Ch01	32903705	32904004	300	*	272	746	0.364973	129	500	0.258964	116	CHH	5.44663e-05	loss
SMEL3Ch01	32974205	32974504	300	*	140	470	0.298729	60	339	0.178886	66	CHH	8.75199e-06	loss
SMEL3Ch01	33033005	33033304	300	*	132	465	0.284797	61	422	0.146226	105	CHH	2.44383e-18	loss
SMEL3Ch01	33038105	33038404	300	*	207	807	0.257108	75	496	0.15261	99	CHH	0.0112547	loss
SMEL3Ch01	33076805	33077104	300	*	138	430	0.321759	79	375	0.212202	84	CHH	0.00640831	loss
SMEL3Ch01	33082505	33082804	300	*	184	585	0.315162	84	439	0.192744	91	CHH	5.12075e-08	loss
SMEL3Ch01	33091505	33091804	300	*	216	329	0.655589	158	334	0.473214	72	CHH	5.43932e-195	loss
SMEL3Ch01	33127505	33127804	300	*	101	408	0.24878	47	333	0.143284	83	CHH	0.00027584	loss
SMEL3Ch01	33171005	33171304	300	*	288	895	0.322185	173	855	0.203034	96	CHH	0	loss
SMEL3Ch01	33295805	33296104	300	*	210	670	0.313988	110	528	0.209434	88	CHH	0.0084083	loss
SMEL3Ch01	33312605	33312904	300	*	182	654	0.278963	98	598	0.165	105	CHH	0.000801262	loss
SMEL3Ch01	33488705	33489004	300	*	274	470	0.582627	140	302	0.463816	70	CHH	5.01342e-06	loss
SMEL3Ch01	33497105	33497404	300	*	304	832	0.365707	106	430	0.247685	99	CHH	5.03557e-05	loss
SMEL3Ch01	33721805	33722104	300	*	64	355	0.182073	98	346	0.284483	84	CHH	0.00461686	gain
SMEL3Ch01	33754205	33754504	300	*	180	617	0.292407	74	391	0.19084	92	CHH	1.96146e-06	loss
SMEL3Ch01	33802805	33803104	300	*	184	467	0.394456	185	661	0.280543	90	CHH	4.71702e-33	loss
SMEL3Ch01	33846005	33846304	300	*	205	649	0.316436	94	513	0.184466	84	CHH	0.0435158	loss
SMEL3Ch01	33849905	33850204	300	*	87	470	0.186441	31	504	0.0632411	77	CHH	0	loss
SMEL3Ch01	33921305	33921604	300	*	194	777	0.250321	68	461	0.149028	101	CHH	0.00165197	loss
SMEL3Ch01	34089905	34090204	300	*	86	455	0.190372	31	382	0.0833333	73	CHH	3.03386e-13	loss
SMEL3Ch01	34416605	34416904	300	*	74	343	0.217391	38	331	0.117117	80	CHH	8.03023e-05	loss
SMEL3Ch01	34435205	34435504	300	*	149	507	0.294695	90	474	0.191176	94	CHH	0.00410089	loss
SMEL3Ch01	34584305	34584604	300	*	141	411	0.343826	96	491	0.196755	63	CHH	1.83835e-07	loss
SMEL3Ch01	34635905	34636204	300	*	151	297	0.508361	110	300	0.36755	73	CHH	6.44963e-17	loss
SMEL3Ch01	34658705	34659004	300	*	155	528	0.29434	113	588	0.19322	86	CHH	3.23236e-13	loss
SMEL3Ch01	34673405	34673704	300	*	125	341	0.367347	53	281	0.190813	69	CHH	0.000162799	loss
SMEL3Ch01	34683905	34684204	300	*	199	734	0.271739	53	379	0.141732	93	CHH	6.0098e-06	loss
SMEL3Ch01	34690805	34691104	300	*	174	536	0.325279	79	448	0.177778	104	CHH	0.00246737	loss
SMEL3Ch01	34843805	34844104	300	*	569	949	0.599369	161	470	0.34322	80	CHH	0.000330173	loss
SMEL3Ch01	34864505	34864804	300	*	154	633	0.244094	69	510	0.136719	108	CHH	9.41869e-07	loss
SMEL3Ch01	35254205	35254504	300	*	233	728	0.320548	119	602	0.198675	94	CHH	0	loss
SMEL3Ch01	35278205	35278504	300	*	95	389	0.245524	63	441	0.14447	81	CHH	5.80805e-10	loss
SMEL3Ch01	35359505	35359804	300	*	297	498	0.596	189	413	0.457831	75	CHH	0.0239769	loss
SMEL3Ch01	35469905	35470204	300	*	163	582	0.280822	103	581	0.178388	93	CHH	1.11215e-103	loss
SMEL3Ch01	35510705	35511004	300	*	132	508	0.260784	58	459	0.127983	93	CHH	3.63957e-51	loss
SMEL3Ch01	35534405	35534704	300	*	137	297	0.461538	91	304	0.300654	72	CHH	0.000140911	loss
SMEL3Ch01	35542505	35542804	300	*	444	1395	0.31854	250	1224	0.204731	117	CHH	3.61853e-39	loss
SMEL3Ch01	35553305	35553604	300	*	205	715	0.287308	95	513	0.186408	108	CHH	1.10337e-06	loss
SMEL3Ch01	35578205	35578504	300	*	173	802	0.216418	64	559	0.115865	99	CHH	1.95837e-19	loss
SMEL3Ch01	35679305	35679604	300	*	147	569	0.259194	52	375	0.140584	91	CHH	0.000143868	loss
SMEL3Ch01	35696405	35696704	300	*	258	827	0.312425	122	615	0.199352	91	CHH	1.37374e-05	loss
SMEL3Ch01	35806205	35806504	300	*	233	953	0.245026	71	510	0.140625	106	CHH	2.1342e-05	loss
SMEL3Ch01	35809205	35809504	300	*	222	547	0.406193	114	422	0.271226	72	CHH	2.12296e-06	loss
SMEL3Ch01	35961305	35961604	300	*	259	1063	0.244131	102	721	0.142462	86	CHH	4.64313e-47	loss
SMEL3Ch01	35986505	35986804	300	*	32	378	0.0868421	65	306	0.214286	75	CHH	0.0181011	gain
SMEL3Ch01	36022505	36022804	300	*	262	693	0.378417	113	471	0.241015	87	CHH	0.000521817	loss
SMEL3Ch01	36036305	36036604	300	*	217	551	0.394213	111	422	0.264151	73	CHH	6.12832e-05	loss
SMEL3Ch01	36113105	36113404	300	*	133	507	0.263261	76	503	0.152475	90	CHH	2.72806e-07	loss
SMEL3Ch01	36221705	36222004	300	*	446	841	0.530249	216	606	0.356908	97	CHH	3.4485e-05	loss
SMEL3Ch01	36232505	36232804	300	*	169	563	0.300885	63	420	0.151659	90	CHH	0.0013003	loss
SMEL3Ch01	36267005	36267304	300	*	86	402	0.215347	45	440	0.104072	91	CHH	1.20557e-07	loss
SMEL3Ch01	36323405	36323704	300	*	278	645	0.431221	179	547	0.327869	70	CHH	3.4813e-33	loss
SMEL3Ch01	36327605	36327904	300	*	125	467	0.268657	75	494	0.153226	85	CHH	4.30271e-13	loss
SMEL3Ch01	36343805	36344104	300	*	682	926	0.735991	231	464	0.497854	94	CHH	0.00109359	loss
SMEL3Ch01	36344105	36344404	300	*	760	1128	0.673451	230	511	0.450292	90	CHH	0.00800917	loss
SMEL3Ch01	36735305	36735604	300	*	108	495	0.219316	46	415	0.11271	66	CHH	0.00104085	loss
SMEL3Ch01	36740405	36740704	300	*	84	312	0.270701	48	305	0.159609	65	CHH	1.15362e-11	loss
SMEL3Ch01	36854405	36854704	300	*	162	779	0.208707	55	598	0.0933333	104	CHH	3.66344e-05	loss
SMEL3Ch01	36863105	36863404	300	*	150	726	0.207418	48	504	0.0968379	89	CHH	2.64846e-11	loss
SMEL3Ch01	36942005	36942304	300	*	11	24	0.461538	5	23	0.24	5	CHH	1.34846e-08	loss
SMEL3Ch01	36948305	36948604	300	*	164	587	0.280136	132	786	0.168782	92	CHH	0.00145654	loss
SMEL3Ch01	36949805	36950104	300	*	314	855	0.367561	139	525	0.265655	106	CHH	0.0331677	loss
SMEL3Ch01	36959705	36960004	300	*	79	384	0.207254	112	357	0.314763	87	CHH	0	gain
SMEL3Ch01	37038305	37038604	300	*	275	943	0.292063	128	704	0.18272	106	CHH	4.42857e-10	loss
SMEL3Ch01	37038905	37039204	300	*	202	687	0.29463	106	568	0.187719	94	CHH	1.001e-05	loss
SMEL3Ch01	37154105	37154404	300	*	445	1434	0.310585	141	690	0.205202	91	CHH	7.82272e-08	loss
SMEL3Ch01	37184705	37185004	300	*	150	521	0.288719	120	667	0.180867	91	CHH	3.51302e-07	loss
SMEL3Ch01	37257605	37257904	300	*	120	405	0.297297	73	383	0.192208	84	CHH	3.3158e-29	loss
SMEL3Ch01	37328105	37328404	300	*	185	682	0.27193	57	356	0.162011	81	CHH	4.52688e-36	loss
SMEL3Ch01	37481705	37482004	300	*	69	365	0.190736	26	298	0.09	65	CHH	1.19784e-06	loss
SMEL3Ch01	37493705	37494004	300	*	406	1273	0.319216	202	945	0.214361	110	CHH	2.60809e-45	loss
SMEL3Ch01	37581905	37582204	300	*	240	727	0.33059	106	593	0.179832	110	CHH	6.86187e-12	loss
SMEL3Ch01	37624805	37625104	300	*	194	537	0.361781	130	558	0.233929	70	CHH	6.79001e-26	loss
SMEL3Ch01	37640105	37640404	300	*	208	558	0.373214	125	479	0.261954	99	CHH	9.65672e-07	loss
SMEL3Ch01	37703705	37704004	300	*	259	1047	0.247855	81	553	0.147748	111	CHH	0.00204023	loss
SMEL3Ch01	37743905	37744204	300	*	0	14	0.0625	2	14	0.1875	3	CHH	0.00153299	gain
SMEL3Ch01	37763105	37763404	300	*	220	816	0.270171	161	970	0.166667	85	CHH	0.0289267	loss
SMEL3Ch01	37785905	37786204	300	*	123	438	0.281818	78	454	0.173246	78	CHH	0.000867107	loss
SMEL3Ch01	37807805	37808104	300	*	202	649	0.311828	79	426	0.186916	78	CHH	1.47363e-09	loss
SMEL3Ch01	38109305	38109604	300	*	236	862	0.274306	123	723	0.171034	100	CHH	0.000331754	loss
SMEL3Ch01	38405105	38405404	300	*	233	785	0.297332	98	525	0.187856	91	CHH	4.76422e-05	loss
SMEL3Ch01	38811305	38811604	300	*	137	535	0.256983	56	377	0.150396	84	CHH	6.44466e-11	loss
SMEL3Ch01	38819705	38820004	300	*	270	566	0.477113	62	389	0.161125	93	CHH	1.19412e-50	loss
SMEL3Ch01	38828405	38828704	300	*	267	992	0.269618	126	769	0.164721	93	CHH	1.70908e-09	loss
SMEL3Ch01	38842505	38842804	300	*	119	339	0.351906	62	260	0.240458	46	CHH	0.0227561	loss
SMEL3Ch01	38899505	38899804	300	*	222	838	0.265476	124	766	0.16276	93	CHH	3.95956e-91	loss
SMEL3Ch01	38907605	38907904	300	*	665	726	0.914835	405	522	0.774809	121	CHH	3.82664e-05	loss
SMEL3Ch01	38981105	38981404	300	*	92	502	0.184524	30	377	0.0817942	93	CHH	7.99308e-07	loss
SMEL3Ch01	39302105	39302404	300	*	59	178	0.333333	41	260	0.160305	34	CHH	0.00299416	loss
SMEL3Ch01	39302405	39302704	300	*	189	370	0.510753	76	261	0.292776	61	CHH	0.000871607	loss
SMEL3Ch01	39319805	39320104	300	*	135	483	0.280412	66	421	0.158392	101	CHH	4.69126e-06	loss
SMEL3Ch01	39473405	39473704	300	*	232	542	0.428309	104	335	0.311573	56	CHH	3.06711e-11	loss
SMEL3Ch01	39486305	39486604	300	*	266	813	0.327607	104	486	0.215164	95	CHH	2.4269e-07	loss
SMEL3Ch01	39486905	39487204	300	*	571	1073	0.532093	175	516	0.339768	111	CHH	0.000917877	loss
SMEL3Ch01	39487205	39487504	300	*	620	1587	0.390812	393	1406	0.27983	114	CHH	0.00117869	loss
SMEL3Ch01	39631205	39631504	300	*	95	436	0.219178	45	396	0.115578	83	CHH	4.2873e-05	loss
SMEL3Ch01	39915005	39915304	300	*	181	683	0.265693	91	557	0.16458	87	CHH	2.62778e-11	loss
SMEL3Ch01	39994505	39994804	300	*	154	521	0.296367	115	631	0.183254	92	CHH	0.00204968	loss
SMEL3Ch01	39996605	39996904	300	*	104	453	0.230769	47	468	0.102128	111	CHH	2.87402e-71	loss
SMEL3Ch01	40017905	40018204	300	*	125	549	0.228675	71	608	0.118033	88	CHH	0	loss
SMEL3Ch01	40131605	40131904	300	*	94	371	0.254692	59	454	0.131579	79	CHH	0.00107939	loss
SMEL3Ch01	40150805	40151104	300	*	98	534	0.184701	32	421	0.0780142	78	CHH	0	loss
SMEL3Ch01	40209605	40209904	300	*	419	1229	0.341186	198	975	0.203685	102	CHH	0.00037698	loss
SMEL3Ch01	40263905	40264204	300	*	115	503	0.229703	56	438	0.129545	79	CHH	7.69325e-25	loss
SMEL3Ch01	40383905	40384204	300	*	193	640	0.302181	74	417	0.178998	95	CHH	0.000118355	loss
SMEL3Ch01	40469405	40469704	300	*	113	371	0.30563	67	373	0.181333	84	CHH	0.000127792	loss
SMEL3Ch01	40475705	40476004	300	*	408	1485	0.27505	180	1091	0.165599	111	CHH	2.45507e-21	loss
SMEL3Ch01	40487405	40487704	300	*	267	515	0.518375	134	347	0.386819	83	CHH	0.00367014	loss
SMEL3Ch01	40689005	40689304	300	*	313	1093	0.286758	165	909	0.182217	102	CHH	4.62595e-09	loss
SMEL3Ch01	40749305	40749604	300	*	255	635	0.401884	162	563	0.288496	91	CHH	0.0268195	loss
SMEL3Ch01	40873205	40873504	300	*	144	435	0.331808	105	521	0.202677	94	CHH	5.92892e-09	loss
SMEL3Ch01	41005505	41005804	300	*	585	1388	0.421583	281	924	0.304536	81	CHH	3.7028e-12	loss
SMEL3Ch01	41025905	41026204	300	*	89	366	0.244565	31	289	0.109966	64	CHH	0.0324613	loss
SMEL3Ch01	41461205	41461504	300	*	236	715	0.330544	126	603	0.209917	109	CHH	0	loss
SMEL3Ch01	41463305	41463604	300	*	451	1189	0.379513	122	668	0.183582	96	CHH	0.000225454	loss
SMEL3Ch01	41566805	41567104	300	*	285	1147	0.248912	112	764	0.14752	102	CHH	0.00727183	loss
SMEL3Ch01	41604005	41604304	300	*	167	503	0.332673	119	536	0.223048	90	CHH	1.41545e-07	loss
SMEL3Ch01	41619005	41619304	300	*	122	477	0.256785	54	357	0.153203	73	CHH	5.38123e-06	loss
SMEL3Ch01	41672705	41673004	300	*	371	664	0.558559	82	379	0.217848	91	CHH	1.89483e-06	loss
SMEL3Ch01	41870405	41870704	300	*	238	545	0.436929	166	513	0.324272	74	CHH	0.0300135	loss
SMEL3Ch01	41922005	41922304	300	*	160	587	0.273345	88	526	0.168561	111	CHH	1.33015e-31	loss
SMEL3Ch01	42021305	42021604	300	*	260	963	0.270466	130	769	0.169909	125	CHH	1.55245e-21	loss
SMEL3Ch01	42059105	42059404	300	*	61	155	0.394904	42	166	0.255952	14	CHH	0.000315431	loss
SMEL3Ch01	42075905	42076204	300	*	149	612	0.2443	68	522	0.131679	78	CHH	0.000263644	loss
SMEL3Ch01	42106205	42106504	300	*	189	587	0.322581	106	560	0.190391	93	CHH	9.16401e-05	loss
SMEL3Ch01	42125405	42125704	300	*	87	368	0.237838	52	383	0.137662	91	CHH	2.57729e-07	loss
SMEL3Ch01	42233705	42234004	300	*	109	401	0.272953	52	387	0.136247	92	CHH	0.00487418	loss
SMEL3Ch01	42249605	42249904	300	*	191	810	0.236453	60	536	0.113383	109	CHH	1.1138e-18	loss
SMEL3Ch01	42367505	42367804	300	*	87	444	0.197309	33	362	0.0934066	64	CHH	0.00412542	loss
SMEL3Ch01	42414905	42415204	300	*	110	461	0.239741	57	418	0.138095	79	CHH	1.35918e-21	loss
SMEL3Ch01	42460805	42461104	300	*	120	581	0.207547	55	528	0.10566	88	CHH	2.00008e-63	loss
SMEL3Ch01	42565505	42565804	300	*	145	446	0.325893	58	393	0.149367	92	CHH	1.57779e-37	loss
SMEL3Ch01	42576605	42576904	300	*	124	516	0.241313	97	708	0.138028	98	CHH	0.000279304	loss
SMEL3Ch01	42621305	42621604	300	*	86	403	0.214815	37	398	0.095	89	CHH	1.15659e-05	loss
SMEL3Ch01	42638405	42638704	300	*	120	487	0.247444	62	429	0.146172	105	CHH	2.66176e-05	loss
SMEL3Ch01	42704405	42704704	300	*	159	631	0.252765	61	441	0.139955	103	CHH	0.000657056	loss
SMEL3Ch01	42837305	42837604	300	*	159	735	0.217096	50	475	0.106918	111	CHH	7.25125e-284	loss
SMEL3Ch01	42890105	42890404	300	*	248	1145	0.217088	93	817	0.114774	109	CHH	1.16055e-12	loss
SMEL3Ch01	42914405	42914704	300	*	21	139	0.156028	54	187	0.291005	26	CHH	0.0134812	gain
SMEL3Ch01	43126505	43126804	300	*	95	421	0.22695	48	424	0.115023	91	CHH	3.60334e-06	loss
SMEL3Ch01	43259105	43259404	300	*	256	868	0.295402	107	668	0.161194	114	CHH	0.00138616	loss
SMEL3Ch01	43303505	43303804	300	*	779	1731	0.450087	404	1241	0.325825	103	CHH	0.0367496	loss
SMEL3Ch01	43477505	43477804	300	*	140	495	0.283702	81	455	0.179431	88	CHH	6.09428e-19	loss
SMEL3Ch01	43488605	43488904	300	*	229	804	0.28536	140	816	0.172372	96	CHH	1.4928e-08	loss
SMEL3Ch01	43491305	43491604	300	*	199	756	0.263852	126	781	0.162197	98	CHH	0.000167139	loss
SMEL3Ch01	43516205	43516504	300	*	180	828	0.218072	64	565	0.114638	91	CHH	0.000134977	loss
SMEL3Ch01	43526705	43527004	300	*	116	518	0.225	62	522	0.120229	109	CHH	6.47322e-25	loss
SMEL3Ch01	43682105	43682404	300	*	210	862	0.244213	37	469	0.0806794	96	CHH	4.1531e-12	loss
SMEL3Ch01	43733105	43733404	300	*	169	570	0.297203	72	472	0.154008	98	CHH	0.000336409	loss
SMEL3Ch01	43795805	43796104	300	*	149	631	0.236967	101	808	0.125926	104	CHH	3.46629e-09	loss
SMEL3Ch01	44226005	44226304	300	*	92	412	0.224638	37	337	0.112094	82	CHH	0.0140115	loss
SMEL3Ch01	44251505	44251804	300	*	300	1058	0.283962	140	782	0.179847	97	CHH	4.81514e-10	loss
SMEL3Ch01	44790905	44791204	300	*	123	455	0.271335	69	439	0.15873	94	CHH	5.17999e-06	loss
SMEL3Ch01	44798405	44798704	300	*	497	1387	0.358531	187	964	0.194617	116	CHH	0.0422007	loss
SMEL3Ch01	44832305	44832604	300	*	120	461	0.261339	40	315	0.129338	73	CHH	0.00134408	loss
SMEL3Ch01	44863805	44864104	300	*	433	974	0.444672	189	555	0.341113	105	CHH	0.00987965	loss
SMEL3Ch01	44864105	44864404	300	*	204	469	0.435244	108	417	0.260143	87	CHH	1.10791e-05	loss
SMEL3Ch01	44929805	44930104	300	*	276	791	0.349306	109	532	0.205993	108	CHH	0.00539716	loss
SMEL3Ch01	44949905	44950204	300	*	225	898	0.251111	102	692	0.148415	88	CHH	1.82879e-28	loss
SMEL3Ch01	44975405	44975704	300	*	142	574	0.248264	138	394	0.35101	91	CHH	0.00634617	gain
SMEL3Ch01	44975705	44976004	300	*	231	669	0.345753	84	357	0.236769	79	CHH	8.87154e-27	loss
SMEL3Ch01	44991005	44991304	300	*	264	759	0.348226	146	601	0.243781	90	CHH	0.00428745	loss
SMEL3Ch01	45030305	45030604	300	*	696	988	0.70404	397	661	0.600302	81	CHH	5.56657e-51	loss
SMEL3Ch01	45042005	45042304	300	*	209	704	0.29745	73	440	0.167421	70	CHH	0.0241035	loss
SMEL3Ch01	45042605	45042904	300	*	182	609	0.299509	87	466	0.188034	84	CHH	0.0208958	loss
SMEL3Ch01	45050405	45050704	300	*	132	493	0.268687	89	576	0.155709	96	CHH	1.86954e-21	loss
SMEL3Ch01	45297605	45297904	300	*	203	619	0.328502	121	579	0.209983	77	CHH	4.67306e-24	loss
SMEL3Ch01	45359405	45359704	300	*	211	682	0.309942	96	507	0.19057	117	CHH	0	loss
SMEL3Ch01	45359705	45360004	300	*	174	634	0.275157	81	509	0.16047	115	CHH	0.00303035	loss
SMEL3Ch01	45388205	45388504	300	*	189	878	0.215909	64	581	0.111492	103	CHH	2.55828e-12	loss
SMEL3Ch01	45459005	45459304	300	*	171	612	0.28013	124	708	0.176056	106	CHH	2.75639e-06	loss
SMEL3Ch01	45600905	45601204	300	*	90	411	0.220339	51	442	0.117117	96	CHH	2.35383e-74	loss
SMEL3Ch01	46011005	46011304	300	*	126	593	0.213445	36	426	0.0864486	102	CHH	0.00369675	loss
SMEL3Ch01	46013105	46013404	300	*	88	478	0.185417	34	415	0.0839329	91	CHH	3.29828e-14	loss
SMEL3Ch01	46116305	46116604	300	*	135	548	0.247273	74	613	0.121951	104	CHH	0.00212928	loss
SMEL3Ch01	46734005	46734304	300	*	188	683	0.275912	54	404	0.135468	101	CHH	0.0090183	loss
SMEL3Ch01	46779305	46779604	300	*	114	426	0.268692	103	635	0.163265	85	CHH	0.00086078	loss
SMEL3Ch01	46805105	46805404	300	*	296	1124	0.263766	88	557	0.159213	126	CHH	5.76206e-44	loss
SMEL3Ch01	46838105	46838404	300	*	410	1428	0.287413	222	1194	0.186455	100	CHH	3.46543e-13	loss
SMEL3Ch01	46893005	46893304	300	*	188	558	0.3375	132	655	0.202435	98	CHH	0.0129891	loss
SMEL3Ch01	47198405	47198704	300	*	240	648	0.370769	108	440	0.246606	97	CHH	3.61767e-16	loss
SMEL3Ch01	47313305	47313604	300	*	168	712	0.236695	50	460	0.11039	74	CHH	6.89856e-05	loss
SMEL3Ch01	47326805	47327104	300	*	127	556	0.229391	50	408	0.12439	97	CHH	0.0131651	loss
SMEL3Ch01	47351405	47351704	300	*	197	564	0.349823	92	408	0.226829	84	CHH	0.00179549	loss
SMEL3Ch01	47355905	47356204	300	*	384	937	0.410011	217	772	0.281654	102	CHH	1.14402e-09	loss
SMEL3Ch01	47402105	47402404	300	*	264	821	0.321993	113	596	0.190635	76	CHH	8.8269e-05	loss
SMEL3Ch01	47504105	47504404	300	*	273	1046	0.26145	126	826	0.153382	108	CHH	8.04254e-12	loss
SMEL3Ch01	47588405	47588704	300	*	153	532	0.28839	68	470	0.146186	85	CHH	8.6861e-07	loss
SMEL3Ch01	47662505	47662804	300	*	164	519	0.316699	78	410	0.191748	88	CHH	0.0171258	loss
SMEL3Ch01	47668205	47668504	300	*	193	557	0.347048	132	642	0.206522	90	CHH	0.00134973	loss
SMEL3Ch01	47748605	47748904	300	*	189	600	0.315615	138	680	0.203812	77	CHH	0.000445463	loss
SMEL3Ch01	47877005	47877304	300	*	239	851	0.28136	75	438	0.172727	101	CHH	0.000895232	loss
SMEL3Ch01	47886905	47887204	300	*	120	551	0.218807	39	375	0.106101	90	CHH	4.1881e-13	loss
SMEL3Ch01	47895605	47895904	300	*	233	668	0.349254	126	619	0.204509	113	CHH	2.64294e-18	loss
SMEL3Ch01	47896205	47896504	300	*	199	703	0.283688	77	529	0.146893	110	CHH	0.00181304	loss
SMEL3Ch01	47912705	47913004	300	*	158	385	0.410853	107	373	0.288	75	CHH	0.000107712	loss
SMEL3Ch01	47950805	47951104	300	*	244	858	0.284884	87	478	0.183333	102	CHH	4.15895e-77	loss
SMEL3Ch01	48030605	48030904	300	*	102	423	0.242353	63	454	0.140351	82	CHH	1.84763e-45	loss
SMEL3Ch01	48080705	48081004	300	*	153	543	0.282569	41	354	0.117978	83	CHH	4.13841e-06	loss
SMEL3Ch01	48251405	48251704	300	*	170	605	0.281713	76	523	0.146667	81	CHH	6.33711e-36	loss
SMEL3Ch01	48271505	48271804	300	*	289	875	0.330673	148	646	0.229938	83	CHH	1.15943e-10	loss
SMEL3Ch01	48428705	48429004	300	*	349	1359	0.257164	157	1025	0.153846	107	CHH	1.13089e-12	loss
SMEL3Ch01	48461705	48462004	300	*	209	484	0.432099	114	416	0.27512	79	CHH	5.62664e-130	loss
SMEL3Ch01	48543905	48544204	300	*	216	669	0.323398	106	491	0.217039	109	CHH	3.66218e-17	loss
SMEL3Ch01	48591605	48591904	300	*	126	570	0.222028	51	519	0.0998081	95	CHH	0.000891518	loss
SMEL3Ch01	48618605	48618904	300	*	300	522	0.574427	134	450	0.298673	81	CHH	0.00544866	loss
SMEL3Ch01	48678305	48678604	300	*	208	694	0.300287	137	775	0.177606	103	CHH	6.90232e-35	loss
SMEL3Ch01	48684305	48684604	300	*	82	405	0.203931	31	319	0.0996885	69	CHH	0.000653823	loss
SMEL3Ch01	48695405	48695704	300	*	254	551	0.461121	183	540	0.339483	90	CHH	7.99249e-63	loss
SMEL3Ch01	49001105	49001404	300	*	124	557	0.223614	43	406	0.107843	86	CHH	1.84739e-06	loss
SMEL3Ch01	49282805	49283104	300	*	343	1025	0.334956	137	621	0.221509	111	CHH	0.0218612	loss
SMEL3Ch01	49434605	49434904	300	*	74	304	0.245098	40	282	0.144366	69	CHH	8.05386e-05	loss
SMEL3Ch01	49442105	49442404	300	*	286	645	0.443586	178	637	0.280125	128	CHH	1.22369e-22	loss
SMEL3Ch01	49481705	49482004	300	*	106	461	0.231102	43	346	0.126437	85	CHH	0.00392135	loss
SMEL3Ch01	49506305	49506604	300	*	141	550	0.257246	54	420	0.130332	87	CHH	0.0150725	loss
SMEL3Ch01	49536005	49536304	300	*	131	521	0.25239	55	423	0.131765	104	CHH	0.000133416	loss
SMEL3Ch01	49665905	49666204	300	*	227	548	0.414545	125	414	0.302885	101	CHH	3.78463e-06	loss
SMEL3Ch01	49698605	49698904	300	*	163	442	0.369369	87	386	0.226804	80	CHH	0.00580591	loss
SMEL3Ch01	49803305	49803604	300	*	175	616	0.28479	83	467	0.179104	96	CHH	6.28593e-06	loss
SMEL3Ch01	49860905	49861204	300	*	541	1400	0.386591	323	1179	0.274344	94	CHH	0.000247869	loss
SMEL3Ch01	49875305	49875604	300	*	409	940	0.435244	185	585	0.316865	90	CHH	0.000162805	loss
SMEL3Ch01	50012405	50012704	300	*	135	613	0.221138	60	537	0.113173	105	CHH	3.26821e-05	loss
SMEL3Ch01	50096405	50096704	300	*	187	761	0.246396	72	519	0.140115	101	CHH	1.26411e-05	loss
SMEL3Ch01	50277005	50277304	300	*	195	670	0.291667	90	474	0.191176	85	CHH	0.0372126	loss
SMEL3Ch01	50296505	50296804	300	*	146	562	0.260638	56	361	0.157025	80	CHH	3.15903e-10	loss
SMEL3Ch01	50308205	50308504	300	*	186	483	0.385567	119	462	0.258621	104	CHH	0.00032804	loss
SMEL3Ch01	50330105	50330404	300	*	134	595	0.226131	179	531	0.337711	88	CHH	0.000130858	gain
SMEL3Ch01	50624705	50625004	300	*	117	433	0.271264	85	604	0.141914	90	CHH	5.2574e-23	loss
SMEL3Ch01	50657405	50657704	300	*	181	637	0.28482	77	489	0.158859	104	CHH	1.71985e-26	loss
SMEL3Ch01	50877605	50877904	300	*	78	350	0.224432	105	307	0.343042	72	CHH	6.86108e-08	gain
SMEL3Ch01	50885105	50885404	300	*	93	381	0.245431	30	271	0.113553	64	CHH	1.3982e-08	loss
SMEL3Ch01	51096905	51097204	300	*	153	555	0.276481	72	471	0.154334	91	CHH	9.78767e-07	loss
SMEL3Ch01	51141305	51141604	300	*	565	826	0.683575	362	641	0.564541	98	CHH	0.0182217	loss
SMEL3Ch01	51298505	51298804	300	*	97	386	0.252577	39	383	0.103896	94	CHH	0	loss
SMEL3Ch01	51380705	51381004	300	*	131	294	0.445946	58	263	0.222642	64	CHH	0.00158683	loss
SMEL3Ch01	52157105	52157404	300	*	126	587	0.21562	64	569	0.113835	103	CHH	4.43744e-08	loss
SMEL3Ch01	52171505	52171804	300	*	188	799	0.235955	74	660	0.113293	95	CHH	3.87179e-06	loss
SMEL3Ch01	52498205	52498504	300	*	105	393	0.268354	71	459	0.156182	96	CHH	0.00212281	loss
SMEL3Ch01	52756205	52756504	300	*	184	779	0.236876	50	468	0.108511	106	CHH	1.07793e-09	loss
SMEL3Ch01	52865705	52866004	300	*	123	555	0.222621	46	388	0.120513	95	CHH	0.0012359	loss
SMEL3Ch01	52926305	52926604	300	*	113	485	0.234086	72	572	0.127178	99	CHH	3.71754e-08	loss
SMEL3Ch01	52945505	52945804	300	*	116	482	0.241736	86	631	0.137441	80	CHH	7.43102e-22	loss
SMEL3Ch01	53025005	53025304	300	*	138	555	0.249551	66	470	0.141949	93	CHH	2.35577e-05	loss
SMEL3Ch01	53347205	53347504	300	*	160	674	0.238166	68	567	0.121265	116	CHH	0.000381212	loss
SMEL3Ch01	53403305	53403604	300	*	94	385	0.245478	47	385	0.124031	94	CHH	1.95285e-07	loss
SMEL3Ch01	53540405	53540704	300	*	173	537	0.32282	108	520	0.208812	106	CHH	2.69658e-23	loss
SMEL3Ch01	53602805	53603104	300	*	105	480	0.219917	42	375	0.114058	81	CHH	0.00242489	loss
SMEL3Ch01	53707505	53707804	300	*	48	117	0.411765	37	155	0.242038	14	CHH	0.000196835	loss
SMEL3Ch01	53784005	53784304	300	*	390	1236	0.315832	165	768	0.215584	94	CHH	1.33534e-11	loss
SMEL3Ch01	53794505	53794804	300	*	308	1006	0.306548	151	740	0.204852	100	CHH	0.000390751	loss
SMEL3Ch01	53805305	53805604	300	*	140	550	0.255435	73	512	0.143969	91	CHH	7.36273e-05	loss
SMEL3Ch01	53844905	53845204	300	*	201	798	0.2525	103	709	0.146273	84	CHH	6.71912e-06	loss
SMEL3Ch01	53955305	53955604	300	*	29	108	0.272727	35	83	0.423529	20	CHH	0.000343871	gain
SMEL3Ch01	53958605	53958904	300	*	225	688	0.327536	75	443	0.170787	96	CHH	1.03128e-09	loss
SMEL3Ch01	53997305	53997604	300	*	164	791	0.208071	84	814	0.104167	99	CHH	0.000778966	loss
SMEL3Ch01	54070505	54070804	300	*	127	574	0.222222	54	455	0.12035	99	CHH	1.72131e-10	loss
SMEL3Ch01	54112205	54112504	300	*	60	280	0.216312	26	245	0.109312	35	CHH	0.000277493	loss
SMEL3Ch01	54153605	54153904	300	*	231	642	0.360248	103	477	0.217119	89	CHH	0	loss
SMEL3Ch01	54408905	54409204	300	*	377	1534	0.246094	143	1054	0.136364	122	CHH	2.04056e-08	loss
SMEL3Ch01	54511505	54511804	300	*	155	578	0.268966	86	524	0.165399	104	CHH	1.12903e-27	loss
SMEL3Ch01	54573005	54573304	300	*	209	659	0.3177	158	743	0.213423	103	CHH	0.000419133	loss
SMEL3Ch01	54906605	54906904	300	*	143	436	0.328767	63	451	0.14128	79	CHH	0.000947696	loss
SMEL3Ch01	54907205	54907504	300	*	496	736	0.673442	281	503	0.558416	101	CHH	1.91528e-05	loss
SMEL3Ch01	55010705	55011004	300	*	161	567	0.28471	115	658	0.175758	83	CHH	0.0207325	loss
SMEL3Ch01	55035905	55036204	300	*	194	733	0.265306	75	460	0.164502	99	CHH	1.6988e-16	loss
SMEL3Ch01	55079405	55079704	300	*	250	750	0.333777	110	507	0.218075	101	CHH	2.08096e-62	loss
SMEL3Ch01	55107305	55107604	300	*	158	596	0.265886	79	490	0.162602	96	CHH	1.77448e-05	loss
SMEL3Ch01	55107605	55107904	300	*	126	529	0.239171	75	633	0.119685	101	CHH	1.46234e-06	loss
SMEL3Ch01	55113605	55113904	300	*	233	1009	0.231454	103	817	0.126984	106	CHH	7.50112e-13	loss
SMEL3Ch01	55174805	55175104	300	*	222	904	0.246137	80	658	0.122727	90	CHH	0.000896105	loss
SMEL3Ch01	55195805	55196104	300	*	115	483	0.239175	56	442	0.128378	97	CHH	0.00127253	loss
SMEL3Ch01	55219505	55219804	300	*	132	563	0.235398	85	751	0.11421	107	CHH	3.78335e-09	loss
SMEL3Ch01	55224905	55225204	300	*	93	418	0.22381	53	460	0.116883	102	CHH	4.05926e-08	loss
SMEL3Ch01	55225205	55225504	300	*	161	594	0.271812	98	628	0.157143	105	CHH	8.61194e-14	loss
SMEL3Ch01	55251905	55252204	300	*	126	563	0.224779	80	670	0.120536	92	CHH	0.0344304	loss
SMEL3Ch01	55584605	55584904	300	*	164	668	0.246269	60	447	0.135857	102	CHH	2.56561e-19	loss
SMEL3Ch01	55627805	55628104	300	*	98	441	0.223476	49	412	0.120773	95	CHH	2.78322e-14	loss
SMEL3Ch01	55662305	55662604	300	*	366	1258	0.29127	134	868	0.155172	125	CHH	0.0179878	loss
SMEL3Ch01	55714205	55714504	300	*	332	1260	0.263867	130	850	0.153756	102	CHH	7.18068e-15	loss
SMEL3Ch01	55715105	55715404	300	*	141	530	0.266917	86	589	0.147208	103	CHH	2.34002e-08	loss
SMEL3Ch01	55891805	55892104	300	*	90	564	0.160777	22	421	0.0543735	89	CHH	3.72614e-37	loss
SMEL3Ch01	55994105	55994404	300	*	105	437	0.241458	52	388	0.135897	92	CHH	6.47513e-09	loss
SMEL3Ch01	56373005	56373304	300	*	268	1006	0.266865	160	985	0.163121	79	CHH	0.000707346	loss
SMEL3Ch01	56397905	56398204	300	*	133	575	0.232236	56	438	0.129545	79	CHH	3.16278e-65	loss
SMEL3Ch01	56434205	56434504	300	*	123	680	0.181818	35	457	0.0784314	93	CHH	0.0121337	loss
SMEL3Ch01	56441705	56442004	300	*	185	848	0.218824	97	842	0.116114	104	CHH	0.000104393	loss
SMEL3Ch01	56601605	56601904	300	*	121	601	0.202322	53	563	0.0955752	99	CHH	2.13709e-13	loss
SMEL3Ch01	56796605	56796904	300	*	81	425	0.192037	45	516	0.0888031	78	CHH	0.0136024	loss
SMEL3Ch01	56926205	56926504	300	*	189	770	0.246114	81	634	0.128931	92	CHH	0.023595	loss
SMEL3Ch01	56938505	56938804	300	*	101	476	0.213389	34	329	0.10574	79	CHH	1.51819e-15	loss
SMEL3Ch01	56970905	56971204	300	*	247	689	0.3589	119	472	0.253165	83	CHH	0.0358219	loss
SMEL3Ch01	56971205	56971504	300	*	787	1550	0.507732	320	883	0.362712	112	CHH	7.94638e-05	loss
SMEL3Ch01	56971805	56972104	300	*	257	569	0.451839	171	565	0.303351	77	CHH	0.0028294	loss
SMEL3Ch01	57009305	57009604	300	*	3070	3942	0.778651	1068	1674	0.637828	117	CHH	3.53407e-07	loss
SMEL3Ch01	57205805	57206104	300	*	146	559	0.262032	97	609	0.160393	106	CHH	0.0125778	loss
SMEL3Ch01	57275705	57276004	300	*	109	408	0.268293	61	442	0.13964	91	CHH	0.0187014	loss
SMEL3Ch01	57500405	57500704	300	*	315	974	0.32377	89	496	0.180723	116	CHH	0.0015472	loss
SMEL3Ch01	58875905	58876204	300	*	148	572	0.259582	69	487	0.143149	100	CHH	0.00188159	loss
SMEL3Ch01	59939105	59939404	300	*	99	434	0.229358	53	476	0.112971	101	CHH	0.0426234	loss
SMEL3Ch01	59960105	59960404	300	*	142	598	0.238333	77	650	0.119632	86	CHH	2.34457e-05	loss
SMEL3Ch01	60053405	60053704	300	*	92	323	0.286154	70	456	0.155022	75	CHH	0.00125337	loss
SMEL3Ch01	60166805	60167104	300	*	113	407	0.278729	83	528	0.158491	97	CHH	3.41488e-07	loss
SMEL3Ch01	60271805	60272104	300	*	396	1219	0.325143	173	823	0.210909	108	CHH	5.74107e-07	loss
SMEL3Ch01	60332105	60332404	300	*	184	624	0.295527	80	476	0.169456	93	CHH	2.49047e-11	loss
SMEL3Ch01	60405605	60405904	300	*	192	922	0.208874	76	739	0.103914	107	CHH	1.11867e-125	loss
SMEL3Ch01	60729905	60730204	300	*	98	411	0.239709	64	481	0.134576	84	CHH	0.00579416	loss
SMEL3Ch01	61158605	61158904	300	*	93	535	0.175047	25	370	0.0698925	87	CHH	0	loss
SMEL3Ch01	61242305	61242604	300	*	104	464	0.225322	38	352	0.110169	85	CHH	3.11006e-05	loss
SMEL3Ch01	62635505	62635804	300	*	147	520	0.283525	83	456	0.183406	83	CHH	7.65252e-05	loss
SMEL3Ch01	62668505	62668804	300	*	116	503	0.231683	47	442	0.108108	77	CHH	0.000115415	loss
SMEL3Ch01	62726405	62726704	300	*	183	765	0.239896	79	572	0.139373	96	CHH	2.98184e-07	loss
SMEL3Ch01	62816105	62816404	300	*	140	583	0.241026	54	418	0.130952	93	CHH	3.00971e-08	loss
SMEL3Ch01	62853605	62853904	300	*	102	411	0.249395	50	388	0.130769	87	CHH	5.96405e-05	loss
SMEL3Ch01	62864105	62864404	300	*	161	521	0.309751	69	364	0.191257	66	CHH	0.0125729	loss
SMEL3Ch01	62978705	62979004	300	*	164	630	0.261076	83	554	0.151079	80	CHH	0.00184296	loss
SMEL3Ch01	63546005	63546304	300	*	103	469	0.220807	68	609	0.11293	87	CHH	2.35879e-12	loss
SMEL3Ch01	64152605	64152904	300	*	102	412	0.248792	75	548	0.138182	85	CHH	1.04669e-52	loss
SMEL3Ch01	64194005	64194304	300	*	123	414	0.298077	47	470	0.101695	99	CHH	0.00387553	loss
SMEL3Ch01	64211105	64211404	300	*	176	825	0.214027	74	800	0.0935162	104	CHH	0.0120018	loss
SMEL3Ch01	64344005	64344304	300	*	86	375	0.230769	32	292	0.112245	72	CHH	2.2114e-14	loss
SMEL3Ch01	64386605	64386904	300	*	109	420	0.260664	69	440	0.158371	81	CHH	1.36835e-13	loss
SMEL3Ch01	64503005	64503304	300	*	98	348	0.282857	52	343	0.153623	79	CHH	1.07968e-05	loss
SMEL3Ch01	64557305	64557604	300	*	230	440	0.522624	116	281	0.413428	54	CHH	1.25681e-05	loss
SMEL3Ch01	64585205	64585504	300	*	216	668	0.323881	134	629	0.213946	89	CHH	2.98914e-53	loss
SMEL3Ch01	64732505	64732804	300	*	161	736	0.219512	83	714	0.117318	107	CHH	2.15003e-18	loss
SMEL3Ch01	64739405	64739704	300	*	174	633	0.275591	79	586	0.136054	94	CHH	1.85698e-29	loss
SMEL3Ch01	64756805	64757104	300	*	176	655	0.269406	73	443	0.166292	104	CHH	3.08942e-126	loss
SMEL3Ch01	65288405	65288704	300	*	127	587	0.217317	43	388	0.112821	87	CHH	2.5715e-81	loss
SMEL3Ch01	65676605	65676904	300	*	375	1194	0.314381	147	822	0.179612	83	CHH	0.000194061	loss
SMEL3Ch01	65715905	65716204	300	*	102	409	0.250608	55	476	0.117155	101	CHH	2.54709e-29	loss
SMEL3Ch01	65829605	65829904	300	*	237	499	0.47505	167	450	0.371681	78	CHH	0.00468748	loss
SMEL3Ch01	66587105	66587404	300	*	126	430	0.293981	79	438	0.181818	84	CHH	5.59577e-11	loss
SMEL3Ch01	66862505	66862804	300	*	109	505	0.216963	52	455	0.115974	85	CHH	5.7948e-28	loss
SMEL3Ch01	67158305	67158604	300	*	193	808	0.239506	71	543	0.13211	120	CHH	0.0336311	loss
SMEL3Ch01	67177205	67177504	300	*	199	890	0.224215	72	615	0.118314	109	CHH	2.23905e-09	loss
SMEL3Ch01	67244105	67244404	300	*	166	786	0.211929	48	444	0.109865	79	CHH	5.17316e-29	loss
SMEL3Ch01	67357805	67358104	300	*	191	690	0.277457	98	565	0.174603	87	CHH	0.0146553	loss
SMEL3Ch01	67526405	67526704	300	*	150	657	0.229135	57	490	0.117886	114	CHH	4.97156e-52	loss
SMEL3Ch01	67676405	67676704	300	*	235	836	0.281623	94	533	0.17757	76	CHH	0.000151519	loss
SMEL3Ch01	67718105	67718404	300	*	81	386	0.21134	39	402	0.0990099	85	CHH	1.00141e-05	loss
SMEL3Ch01	67854905	67855204	300	*	88	415	0.213429	34	381	0.0913838	94	CHH	1.13089e-12	loss
SMEL3Ch01	67944305	67944604	300	*	186	500	0.37251	111	594	0.187919	96	CHH	0.00208762	loss
SMEL3Ch01	68002805	68003104	300	*	251	767	0.327698	128	619	0.207729	125	CHH	0.000138221	loss
SMEL3Ch01	68119205	68119504	300	*	195	807	0.242274	114	815	0.140759	104	CHH	9.64182e-15	loss
SMEL3Ch01	68141405	68141704	300	*	79	384	0.207254	54	627	0.0874404	70	CHH	0.00256276	loss
SMEL3Ch01	68168105	68168404	300	*	154	679	0.227606	90	759	0.11958	97	CHH	3.73668e-08	loss
SMEL3Ch01	68551505	68551804	300	*	279	963	0.290155	150	849	0.177438	107	CHH	0	loss
SMEL3Ch01	68557205	68557504	300	*	137	492	0.279352	90	511	0.177388	105	CHH	9.15969e-23	loss
SMEL3Ch01	68619605	68619904	300	*	87	329	0.265861	56	351	0.161473	80	CHH	5.70145e-223	loss
SMEL3Ch01	68771405	68771704	300	*	263	903	0.291713	118	620	0.191318	112	CHH	0.00426045	loss
SMEL3Ch01	68790005	68790304	300	*	115	528	0.218868	58	514	0.114341	86	CHH	0.00114466	loss
SMEL3Ch01	68907905	68908204	300	*	169	579	0.292599	103	567	0.182777	70	CHH	0.0182922	loss
SMEL3Ch01	69056405	69056704	300	*	94	411	0.230024	61	502	0.123016	82	CHH	0.00690019	loss
SMEL3Ch01	69078905	69079204	300	*	237	730	0.325137	101	497	0.204409	90	CHH	0.000163099	loss
SMEL3Ch01	69139805	69140104	300	*	494	744	0.663539	216	519	0.416507	89	CHH	2.00075e-36	loss
SMEL3Ch01	69274505	69274804	300	*	90	351	0.25779	51	375	0.137931	81	CHH	1.43671e-52	loss
SMEL3Ch01	69274805	69275104	300	*	11	53	0.218182	6	62	0.109375	8	CHH	0.00461629	loss
SMEL3Ch01	69353705	69354004	300	*	215	867	0.248562	173	1191	0.145851	103	CHH	9.84092e-24	loss
SMEL3Ch01	69852905	69853204	300	*	115	506	0.228346	51	459	0.112798	87	CHH	9.41939e-52	loss
SMEL3Ch01	69863105	69863404	300	*	153	635	0.241758	87	620	0.141479	117	CHH	0.000193797	loss
SMEL3Ch01	69911705	69912004	300	*	125	531	0.236398	63	605	0.105437	87	CHH	3.52966e-08	loss
SMEL3Ch01	69990305	69990604	300	*	99	449	0.221729	43	399	0.109726	96	CHH	4.6138e-36	loss
SMEL3Ch01	70293605	70293904	300	*	211	956	0.221294	65	559	0.117647	101	CHH	1.13323e-21	loss
SMEL3Ch01	70413905	70414204	300	*	162	614	0.26461	69	454	0.153509	88	CHH	5.00968e-105	loss
SMEL3Ch01	70511705	70512004	300	*	160	634	0.253145	70	534	0.132463	116	CHH	5.50332e-210	loss
SMEL3Ch01	70608305	70608604	300	*	340	1235	0.275667	170	1004	0.16998	100	CHH	7.11727e-58	loss
SMEL3Ch01	70749905	70750204	300	*	295	1285	0.229992	114	892	0.128635	95	CHH	0.00726703	loss
SMEL3Ch01	70832405	70832704	300	*	158	771	0.205692	75	727	0.104252	99	CHH	0.000318385	loss
SMEL3Ch01	71306105	71306404	300	*	146	548	0.267273	53	443	0.121348	93	CHH	0.0301551	loss
SMEL3Ch01	71346905	71347204	300	*	116	415	0.280576	55	508	0.109804	73	CHH	2.25814e-12	loss
SMEL3Ch01	71369105	71369404	300	*	91	386	0.237113	48	368	0.132432	28	CHH	3.03539e-51	loss
SMEL3Ch01	71703605	71703904	300	*	142	662	0.215361	69	635	0.10989	99	CHH	0.000342149	loss
SMEL3Ch01	71897405	71897704	300	*	188	743	0.253691	122	916	0.133987	103	CHH	0.0011056	loss
SMEL3Ch01	72235505	72235804	300	*	133	492	0.271255	106	635	0.167975	87	CHH	0.00357175	loss
SMEL3Ch01	72243905	72244204	300	*	102	482	0.21281	59	546	0.109489	103	CHH	1.31639e-08	loss
SMEL3Ch01	72546605	72546904	300	*	245	902	0.272124	123	786	0.15736	96	CHH	0.000111229	loss
SMEL3Ch01	73789505	73789804	300	*	86	378	0.228947	33	407	0.0831296	89	CHH	1.03524e-05	loss
SMEL3Ch01	73794005	73794304	300	*	164	584	0.28157	86	484	0.179012	101	CHH	0.0455144	loss
SMEL3Ch01	73817405	73817704	300	*	74	348	0.214286	44	417	0.107399	77	CHH	4.43262e-06	loss
SMEL3Ch01	73844105	73844404	300	*	136	636	0.214734	54	481	0.113872	99	CHH	3.02624e-07	loss
SMEL3Ch01	73848305	73848604	300	*	144	665	0.217391	62	575	0.109185	92	CHH	5.33837e-06	loss
SMEL3Ch01	74354705	74355004	300	*	181	696	0.260745	86	557	0.155635	116	CHH	9.6118e-05	loss
SMEL3Ch01	74932205	74932504	300	*	192	775	0.248391	99	799	0.124844	97	CHH	9.40059e-37	loss
SMEL3Ch01	75046505	75046804	300	*	105	575	0.183709	37	458	0.0826087	91	CHH	1.10261e-34	loss
SMEL3Ch01	75101405	75101704	300	*	115	403	0.28642	80	470	0.17161	85	CHH	4.15365e-08	loss
SMEL3Ch01	75133505	75133804	300	*	162	724	0.224518	54	469	0.116773	104	CHH	3.28931e-20	loss
SMEL3Ch01	75547205	75547504	300	*	342	1249	0.274181	198	1191	0.166806	99	CHH	0.034058	loss
SMEL3Ch01	75684005	75684304	300	*	124	613	0.203252	58	593	0.0991597	97	CHH	0.00206224	loss
SMEL3Ch01	75685505	75685804	300	*	140	548	0.256364	78	510	0.154297	108	CHH	0.00625378	loss
SMEL3Ch01	75748805	75749104	300	*	127	498	0.256	57	471	0.122622	96	CHH	0.000495026	loss
SMEL3Ch01	76068305	76068604	300	*	102	450	0.227876	48	417	0.116945	94	CHH	1.52745e-26	loss
SMEL3Ch01	76122005	76122304	300	*	80	376	0.214286	42	380	0.112565	73	CHH	4.39205e-146	loss
SMEL3Ch01	76527605	76527904	300	*	100	454	0.221491	53	446	0.120536	106	CHH	0.00244866	loss
SMEL3Ch01	76772405	76772704	300	*	285	1004	0.284294	87	511	0.17154	98	CHH	3.67774e-05	loss
SMEL3Ch01	76923905	76924204	300	*	229	950	0.241597	120	873	0.138286	76	CHH	6.16441e-16	loss
SMEL3Ch01	77017805	77018104	300	*	133	587	0.227504	52	418	0.12619	104	CHH	0.0186933	loss
SMEL3Ch01	77063705	77064004	300	*	253	713	0.355245	78	538	0.146296	85	CHH	1.00576e-12	loss
SMEL3Ch01	77270405	77270704	300	*	131	479	0.274428	76	509	0.150685	103	CHH	0.00553737	loss
SMEL3Ch01	77957705	77958004	300	*	136	565	0.241623	56	528	0.107547	98	CHH	2.55588e-37	loss
SMEL3Ch01	77983805	77984104	300	*	137	555	0.247756	78	586	0.134354	83	CHH	0.00208401	loss
SMEL3Ch01	78095705	78096004	300	*	111	511	0.218324	46	501	0.0934394	99	CHH	8.82937e-05	loss
SMEL3Ch01	78126005	78126304	300	*	224	908	0.247253	74	561	0.133215	90	CHH	4.43889e-22	loss
SMEL3Ch01	78164705	78165004	300	*	218	680	0.321114	63	397	0.160401	76	CHH	0.00296141	loss
SMEL3Ch01	78509705	78510004	300	*	53	393	0.136709	105	420	0.251185	89	CHH	0.0217111	gain
SMEL3Ch01	78552005	78552304	300	*	124	506	0.246063	87	614	0.142857	98	CHH	6.69238e-08	loss
SMEL3Ch01	78562805	78563104	300	*	277	910	0.304825	97	515	0.189555	99	CHH	0.00614054	loss
SMEL3Ch01	78568505	78568804	300	*	91	398	0.23	43	378	0.115789	88	CHH	3.71004e-10	loss
SMEL3Ch01	78683705	78684004	300	*	109	509	0.215264	63	612	0.104235	98	CHH	0.0346953	loss
SMEL3Ch01	78872105	78872404	300	*	132	736	0.180217	45	622	0.0737179	101	CHH	1.41475e-05	loss
SMEL3Ch01	78897905	78898204	300	*	211	891	0.237402	91	675	0.135894	107	CHH	0.0356613	loss
SMEL3Ch01	78898205	78898504	300	*	230	994	0.231928	73	610	0.120915	102	CHH	1.47991e-05	loss
SMEL3Ch01	78974405	78974704	300	*	118	556	0.213262	57	557	0.103757	99	CHH	3.84537e-06	loss
SMEL3Ch01	79047905	79048204	300	*	137	611	0.225122	50	552	0.0920578	80	CHH	2.688e-24	loss
SMEL3Ch01	79804505	79804804	300	*	189	750	0.25266	85	625	0.137161	85	CHH	2.58196e-63	loss
SMEL3Ch01	79833305	79833604	300	*	212	948	0.224211	76	692	0.110951	99	CHH	1.04246e-52	loss
SMEL3Ch01	80029205	80029504	300	*	735	1617	0.454602	405	1387	0.292297	114	CHH	0.00853838	loss
SMEL3Ch01	80204105	80204404	300	*	132	485	0.273101	65	394	0.166667	98	CHH	0.000349423	loss
SMEL3Ch01	80207705	80208004	300	*	323	1084	0.298343	169	907	0.187019	116	CHH	6.41341e-06	loss
SMEL3Ch01	80295905	80296204	300	*	104	423	0.247059	60	461	0.131749	64	CHH	0.00159075	loss
SMEL3Ch01	80468405	80468704	300	*	87	403	0.217284	39	424	0.0938967	79	CHH	6.3932e-09	loss
SMEL3Ch01	80540705	80541004	300	*	131	538	0.244444	44	392	0.114213	94	CHH	5.69021e-11	loss
SMEL3Ch01	80547605	80547904	300	*	178	489	0.364562	89	516	0.173745	89	CHH	3.66944e-14	loss
SMEL3Ch01	80785205	80785504	300	*	242	924	0.262419	107	680	0.158358	105	CHH	3.87179e-06	loss
SMEL3Ch01	80786105	80786404	300	*	174	385	0.452196	124	395	0.314861	95	CHH	0.0298614	loss
SMEL3Ch01	80808305	80808604	300	*	192	662	0.290663	97	592	0.164983	97	CHH	0.0304417	loss
SMEL3Ch01	82029305	82029604	300	*	174	615	0.28363	89	577	0.15544	110	CHH	7.732e-07	loss
SMEL3Ch01	82031705	82032004	300	*	210	980	0.214868	84	793	0.106918	126	CHH	5.43167e-07	loss
SMEL3Ch01	82465805	82466104	300	*	146	836	0.175418	36	513	0.0718447	111	CHH	2.85884e-06	loss
SMEL3Ch01	82554605	82554904	300	*	158	732	0.216621	55	481	0.115942	91	CHH	1.37112e-07	loss
SMEL3Ch01	82645205	82645504	300	*	128	696	0.184814	62	764	0.0822454	109	CHH	2.3435e-08	loss
SMEL3Ch01	82651205	82651504	300	*	199	882	0.226244	104	865	0.121107	100	CHH	0.000432539	loss
SMEL3Ch01	83116505	83116804	300	*	145	750	0.194149	43	477	0.091858	115	CHH	6.09955e-06	loss
SMEL3Ch01	83178305	83178604	300	*	644	1173	0.548936	380	868	0.437931	105	CHH	0.00884007	loss
SMEL3Ch01	83178605	83178904	300	*	268	708	0.378873	119	440	0.271493	88	CHH	1.3676e-09	loss
SMEL3Ch01	83205605	83205904	300	*	178	616	0.289644	63	376	0.169312	81	CHH	3.17588e-25	loss
SMEL3Ch01	83244905	83245204	300	*	337	1334	0.252994	163	1128	0.145133	115	CHH	1.71825e-09	loss
SMEL3Ch01	83400605	83400904	300	*	140	551	0.254973	61	508	0.121569	121	CHH	5.17999e-06	loss
SMEL3Ch01	83457605	83457904	300	*	353	1298	0.272308	169	1020	0.166341	108	CHH	0.00570741	loss
SMEL3Ch01	83498405	83498704	300	*	134	600	0.224252	43	493	0.0888889	117	CHH	0.012793	loss
SMEL3Ch01	83593505	83593804	300	*	122	445	0.275168	64	370	0.174731	82	CHH	5.50714e-07	loss
SMEL3Ch01	83655305	83655604	300	*	79	336	0.236686	53	399	0.134663	80	CHH	4.18066e-08	loss
SMEL3Ch01	83922005	83922304	300	*	688	1276	0.539124	248	809	0.307028	113	CHH	0.0338431	loss
SMEL3Ch01	83926805	83927104	300	*	192	795	0.242158	83	614	0.136364	106	CHH	2.44968e-14	loss
SMEL3Ch01	84110105	84110404	300	*	175	795	0.220828	61	545	0.113346	129	CHH	0.000339223	loss
SMEL3Ch01	84186305	84186604	300	*	157	688	0.228986	52	429	0.12297	92	CHH	1.48586e-15	loss
SMEL3Ch01	84465305	84465604	300	*	222	794	0.280151	80	501	0.161034	102	CHH	3.09907e-13	loss
SMEL3Ch01	84660605	84660904	300	*	294	991	0.29708	155	909	0.17124	103	CHH	2.24003e-07	loss
SMEL3Ch01	84669005	84669304	300	*	369	1136	0.325132	110	566	0.195423	126	CHH	2.99407e-09	loss
SMEL3Ch01	84797705	84798004	300	*	87	522	0.167939	24	399	0.0623441	88	CHH	4.72791e-12	loss
SMEL3Ch01	84930605	84930904	300	*	112	504	0.22332	33	409	0.0827251	97	CHH	0.0182726	loss
SMEL3Ch01	85516505	85516804	300	*	121	541	0.224678	77	657	0.118361	107	CHH	4.02161e-10	loss
SMEL3Ch01	85541405	85541704	300	*	170	718	0.2375	77	587	0.132428	103	CHH	0.0128874	loss
SMEL3Ch01	85589105	85589404	300	*	106	493	0.216162	58	534	0.110075	78	CHH	1.39926e-07	loss
SMEL3Ch01	85722605	85722904	300	*	140	585	0.240204	52	533	0.0990654	120	CHH	1.192e-06	loss
SMEL3Ch01	85846205	85846504	300	*	92	362	0.255495	55	372	0.149733	76	CHH	0.024054	loss
SMEL3Ch01	85888805	85889104	300	*	155	679	0.229075	51	438	0.118182	97	CHH	7.34324e-180	loss
SMEL3Ch01	86030405	86030704	300	*	263	952	0.27673	68	578	0.118966	92	CHH	4.85466e-07	loss
SMEL3Ch01	86089205	86089504	300	*	158	598	0.265	73	506	0.145669	89	CHH	1.38662e-31	loss
SMEL3Ch01	86112605	86112904	300	*	89	454	0.197368	38	415	0.0935252	71	CHH	0.00110074	loss
SMEL3Ch01	87043205	87043504	300	*	282	844	0.334515	144	647	0.223421	99	CHH	0.0257377	loss
SMEL3Ch01	87235805	87236104	300	*	375	710	0.52809	254	730	0.348361	88	CHH	2.30965e-05	loss
SMEL3Ch01	87316805	87317104	300	*	181	724	0.250689	71	539	0.133087	82	CHH	1.15254e-25	loss
SMEL3Ch01	87379805	87380104	300	*	230	589	0.390863	155	591	0.263069	82	CHH	6.68834e-07	loss
SMEL3Ch01	87401705	87402004	300	*	523	1036	0.504817	432	1114	0.387993	99	CHH	1.49079e-12	loss
SMEL3Ch01	87418505	87418804	300	*	181	521	0.347992	85	354	0.241573	78	CHH	2.51085e-05	loss
SMEL3Ch01	87586805	87587104	300	*	133	395	0.337531	117	528	0.222642	95	CHH	0.000521521	loss
SMEL3Ch01	87778805	87779104	300	*	149	578	0.258621	65	506	0.129921	75	CHH	1.04185e-28	loss
SMEL3Ch01	87980405	87980704	300	*	269	960	0.280665	155	863	0.180347	132	CHH	2.11792e-07	loss
SMEL3Ch01	87980705	87981004	300	*	137	600	0.229236	68	545	0.126143	107	CHH	2.329e-120	loss
SMEL3Ch01	88061405	88061704	300	*	106	519	0.205374	44	447	0.100223	81	CHH	0.000113767	loss
SMEL3Ch01	88325405	88325704	300	*	180	701	0.257468	68	462	0.148707	114	CHH	5.94061e-18	loss
SMEL3Ch01	89262605	89262904	300	*	137	519	0.264875	70	456	0.155022	108	CHH	0.00503741	loss
SMEL3Ch01	89265005	89265304	300	*	71	243	0.293878	57	302	0.190789	51	CHH	7.25681e-187	loss
SMEL3Ch01	89269805	89270104	300	*	165	724	0.22865	66	587	0.113752	101	CHH	0.0010727	loss
SMEL3Ch01	89291105	89291404	300	*	137	516	0.266409	65	440	0.149321	102	CHH	4.47299e-06	loss
SMEL3Ch01	89324705	89325004	300	*	189	639	0.296412	113	661	0.171946	86	CHH	8.37991e-18	loss
SMEL3Ch01	89442305	89442604	300	*	216	709	0.305204	69	489	0.142566	113	CHH	2.44355e-07	loss
SMEL3Ch01	89803505	89803804	300	*	169	724	0.23416	67	588	0.115254	93	CHH	2.34069e-10	loss
SMEL3Ch01	89999405	89999704	300	*	184	672	0.274481	75	493	0.153535	108	CHH	1.48256e-13	loss
SMEL3Ch01	90339905	90340204	300	*	189	782	0.242347	89	648	0.138462	94	CHH	3.75868e-13	loss
SMEL3Ch01	90957305	90957604	300	*	201	957	0.210636	106	1036	0.103083	82	CHH	0.000327461	loss
SMEL3Ch01	91183205	91183504	300	*	368	1404	0.262447	154	954	0.162134	125	CHH	0.000241189	loss
SMEL3Ch01	91204205	91204504	300	*	159	743	0.214765	65	610	0.107843	91	CHH	1.04713e-100	loss
SMEL3Ch01	91737905	91738204	300	*	188	726	0.259615	88	583	0.152137	103	CHH	5.04388e-05	loss
SMEL3Ch01	91906805	91907104	300	*	197	693	0.284892	104	573	0.182609	88	CHH	5.02608e-06	loss
SMEL3Ch01	91926005	91926304	300	*	168	735	0.229308	98	764	0.129243	91	CHH	4.05862e-130	loss
SMEL3Ch01	91947905	91948204	300	*	155	522	0.29771	78	442	0.177928	104	CHH	1.48195e-18	loss
SMEL3Ch01	92354105	92354404	300	*	149	625	0.239234	72	604	0.120462	78	CHH	0.00296079	loss
SMEL3Ch01	92652305	92652604	300	*	156	618	0.253226	81	660	0.123867	103	CHH	9.21727e-70	loss
SMEL3Ch01	92674805	92675104	300	*	263	893	0.294972	105	657	0.16085	71	CHH	2.91753e-05	loss
SMEL3Ch01	92690405	92690704	300	*	78	375	0.209549	27	305	0.0912052	70	CHH	1.8081e-05	loss
SMEL3Ch01	92721905	92722204	300	*	156	677	0.231222	67	582	0.116438	116	CHH	0.00934077	loss
SMEL3Ch01	92864105	92864404	300	*	151	653	0.232061	66	555	0.120287	98	CHH	2.00538e-17	loss
SMEL3Ch01	92916005	92916304	300	*	176	648	0.272308	94	567	0.16696	88	CHH	1.27904e-06	loss
SMEL3Ch01	93096305	93096604	300	*	231	891	0.259798	114	767	0.149545	101	CHH	0.000473221	loss
SMEL3Ch01	93153905	93154204	300	*	133	447	0.298441	47	338	0.141176	75	CHH	0.0153015	loss
SMEL3Ch01	93195005	93195304	300	*	147	647	0.228043	67	556	0.121864	102	CHH	1.34883e-07	loss
SMEL3Ch01	93327305	93327604	300	*	200	751	0.266932	94	627	0.151033	108	CHH	9.68609e-16	loss
SMEL3Ch01	93827105	93827404	300	*	213	650	0.328221	157	731	0.215553	99	CHH	0.00723718	loss
SMEL3Ch01	93932105	93932404	300	*	295	578	0.510345	181	456	0.39738	86	CHH	3.98093e-21	loss
SMEL3Ch01	93986105	93986404	300	*	231	623	0.3712	110	428	0.25814	91	CHH	0.000169722	loss
SMEL3Ch01	94203305	94203604	300	*	275	954	0.288703	63	693	0.0920863	108	CHH	0.031106	loss
SMEL3Ch01	94352105	94352404	300	*	188	741	0.254374	79	572	0.139373	105	CHH	2.24706e-06	loss
SMEL3Ch01	94493405	94493704	300	*	102	415	0.247002	50	379	0.133858	86	CHH	0.0172799	loss
SMEL3Ch01	94811705	94812004	300	*	125	557	0.225403	59	496	0.120482	104	CHH	1.6299e-41	loss
SMEL3Ch01	94832705	94833004	300	*	118	742	0.159946	27	489	0.0570265	81	CHH	1.98021e-05	loss
SMEL3Ch01	94883405	94883704	300	*	251	723	0.347586	96	462	0.209052	95	CHH	3.4151e-08	loss
SMEL3Ch01	94890605	94890904	300	*	481	1402	0.343305	228	958	0.238542	96	CHH	0.00113625	loss
SMEL3Ch01	95606405	95606704	300	*	73	415	0.177458	26	354	0.0758427	83	CHH	9.85155e-41	loss
SMEL3Ch01	95649005	95649304	300	*	429	930	0.461373	127	578	0.22069	75	CHH	5.47895e-12	loss
SMEL3Ch01	96305705	96306004	300	*	762	1894	0.402426	295	1106	0.267148	109	CHH	1.91285e-36	loss
SMEL3Ch01	96440705	96441004	300	*	327	602	0.543046	331	786	0.42132	72	CHH	0.0106299	loss
SMEL3Ch01	96484505	96484804	300	*	268	767	0.349805	111	459	0.24295	88	CHH	0.0144914	loss
SMEL3Ch01	96486305	96486604	300	*	769	1043	0.736842	328	596	0.550167	83	CHH	2.7921e-08	loss
SMEL3Ch01	96506405	96506704	300	*	44	192	0.231959	18	159	0.118012	25	CHH	1.30864e-08	loss
SMEL3Ch01	96544505	96544804	300	*	154	534	0.289179	68	388	0.176923	80	CHH	5.23084e-09	loss
SMEL3Ch01	96552605	96552904	300	*	182	641	0.284603	100	646	0.155864	83	CHH	6.25791e-33	loss
SMEL3Ch01	96558605	96558904	300	*	158	793	0.2	73	792	0.093199	99	CHH	2.92932e-213	loss
SMEL3Ch01	96919205	96919504	300	*	83	355	0.235294	42	417	0.102625	85	CHH	7.67153e-08	loss
SMEL3Ch01	97118405	97118704	300	*	204	866	0.236175	110	850	0.130282	121	CHH	1.15385e-07	loss
SMEL3Ch01	97834505	97834804	300	*	207	610	0.339869	116	506	0.230315	102	CHH	7.53705e-06	loss
SMEL3Ch01	97836005	97836304	300	*	199	551	0.361664	112	493	0.228283	97	CHH	6.91141e-05	loss
SMEL3Ch01	97883705	97884004	300	*	124	498	0.25	91	620	0.14791	86	CHH	1.34439e-09	loss
SMEL3Ch01	97959905	97960204	300	*	133	581	0.229846	70	568	0.124561	97	CHH	0.00104186	loss
SMEL3Ch01	98204705	98205004	300	*	71	321	0.22291	47	397	0.120301	74	CHH	2.81381e-29	loss
SMEL3Ch01	98205305	98205604	300	*	191	806	0.237624	82	630	0.131329	106	CHH	9.29437e-11	loss
SMEL3Ch01	98265605	98265904	300	*	101	515	0.197292	41	484	0.0864198	83	CHH	3.78078e-06	loss
SMEL3Ch01	98378405	98378704	300	*	101	436	0.232877	53	418	0.128571	91	CHH	2.71514e-09	loss
SMEL3Ch01	98463905	98464204	300	*	167	615	0.272285	51	449	0.115299	105	CHH	1.67895e-18	loss
SMEL3Ch01	98733305	98733604	300	*	126	587	0.21562	55	521	0.107075	105	CHH	0.00670131	loss
SMEL3Ch01	98877005	98877304	300	*	60	347	0.174785	25	366	0.0706522	67	CHH	0.00114825	loss
SMEL3Ch01	98959805	98960104	300	*	238	621	0.383628	86	365	0.237057	91	CHH	4.53859e-17	loss
SMEL3Ch01	99011705	99012004	300	*	128	473	0.271579	75	545	0.13894	89	CHH	8.41765e-86	loss
SMEL3Ch01	99220505	99220804	300	*	147	633	0.233071	64	552	0.117329	120	CHH	8.13864e-13	loss
SMEL3Ch01	99340205	99340504	300	*	165	730	0.226776	69	688	0.101449	105	CHH	0	loss
SMEL3Ch01	99427505	99427804	300	*	94	443	0.213483	43	435	0.100686	101	CHH	8.01147e-08	loss
SMEL3Ch01	99518705	99519004	300	*	90	481	0.188406	33	392	0.0862944	92	CHH	0.0001835	loss
SMEL3Ch01	99626705	99627004	300	*	358	1165	0.307626	207	1091	0.190302	107	CHH	0.0104064	loss
SMEL3Ch01	99948005	99948304	300	*	177	404	0.438424	70	380	0.185864	81	CHH	8.52085e-05	loss
SMEL3Ch01	100058105	100058404	300	*	93	347	0.269341	48	318	0.153125	77	CHH	8.00147e-15	loss
SMEL3Ch01	100078805	100079104	300	*	162	485	0.334702	117	532	0.220974	95	CHH	6.43669e-14	loss
SMEL3Ch01	100158305	100158604	300	*	248	1063	0.233803	116	909	0.12843	117	CHH	7.72938e-09	loss
SMEL3Ch01	100192505	100192804	300	*	121	537	0.226345	63	508	0.12549	90	CHH	2.64966e-08	loss
SMEL3Ch01	100447205	100447504	300	*	119	561	0.213144	43	445	0.098434	78	CHH	1.92762e-05	loss
SMEL3Ch01	100554305	100554604	300	*	109	331	0.33033	95	532	0.179775	78	CHH	3.34353e-07	loss
SMEL3Ch01	100659005	100659304	300	*	312	623	0.5008	261	839	0.311534	81	CHH	0	loss
SMEL3Ch01	100800905	100801204	300	*	365	1219	0.299754	121	890	0.136771	107	CHH	2.11204e-05	loss
SMEL3Ch01	100837205	100837504	300	*	262	768	0.341558	155	766	0.203125	113	CHH	0.00147864	loss
SMEL3Ch01	101123405	101123704	300	*	216	783	0.276433	141	822	0.17233	121	CHH	0.0128942	loss
SMEL3Ch01	101161205	101161504	300	*	116	431	0.270208	71	438	0.163636	105	CHH	0.0118967	loss
SMEL3Ch01	101933105	101933404	300	*	28	114	0.25	16	128	0.130769	20	CHH	0.00882207	loss
SMEL3Ch01	103280105	103280404	300	*	200	841	0.238434	83	656	0.12766	109	CHH	3.56258e-05	loss
SMEL3Ch01	103323605	103323904	300	*	126	422	0.299528	77	433	0.17931	86	CHH	3.33359e-14	loss
SMEL3Ch01	103378805	103379104	300	*	258	983	0.262944	140	909	0.154775	103	CHH	1.34293e-40	loss
SMEL3Ch01	103440005	103440304	300	*	138	635	0.21821	61	526	0.117424	94	CHH	0.00230749	loss
SMEL3Ch01	103592405	103592704	300	*	197	810	0.243842	136	959	0.14256	111	CHH	0	loss
SMEL3Ch01	103719605	103719904	300	*	128	552	0.232852	51	444	0.116592	90	CHH	4.81317e-20	loss
SMEL3Ch01	104248205	104248504	300	*	166	698	0.238571	67	543	0.124771	112	CHH	1.24087e-06	loss
SMEL3Ch01	104512505	104512804	300	*	260	851	0.305979	196	985	0.199595	108	CHH	0.00260197	loss
SMEL3Ch01	104556005	104556304	300	*	143	538	0.266667	79	490	0.162602	92	CHH	1.81879e-05	loss
SMEL3Ch01	104741105	104741404	300	*	250	1111	0.225517	103	828	0.125301	113	CHH	1.54676e-17	loss
SMEL3Ch01	104748905	104749204	300	*	97	399	0.244389	73	613	0.120325	99	CHH	0.0127279	loss
SMEL3Ch01	104777705	104778004	300	*	158	701	0.226174	75	606	0.125	103	CHH	1.4314e-24	loss
SMEL3Ch01	104810405	104810704	300	*	164	450	0.365044	92	467	0.198294	77	CHH	1.36913e-18	loss
SMEL3Ch01	104959505	104959804	300	*	226	905	0.250276	88	605	0.146623	108	CHH	2.17864e-14	loss
SMEL3Ch01	104985905	104986204	300	*	163	543	0.300917	108	547	0.198543	97	CHH	1.06495e-13	loss
SMEL3Ch01	105000305	105000604	300	*	116	552	0.211191	75	693	0.109353	99	CHH	2.18163e-18	loss
SMEL3Ch01	105380405	105380704	300	*	387	637	0.607199	228	506	0.450787	110	CHH	0.00836061	loss
SMEL3Ch01	105381305	105381604	300	*	136	420	0.324645	56	309	0.18328	75	CHH	7.76563e-49	loss
SMEL3Ch01	105399905	105400204	300	*	391	773	0.505806	197	515	0.382979	84	CHH	0.00517715	loss
SMEL3Ch01	105400205	105400504	300	*	689	1569	0.439211	449	1329	0.338092	112	CHH	0.000879941	loss
SMEL3Ch01	105576005	105576304	300	*	217	1033	0.210628	95	889	0.107744	114	CHH	4.74265e-14	loss
SMEL3Ch01	105637205	105637504	300	*	83	354	0.235955	41	315	0.132492	78	CHH	7.42788e-06	loss
SMEL3Ch01	105696605	105696904	300	*	145	719	0.202497	54	563	0.0973451	93	CHH	4.55906e-21	loss
SMEL3Ch01	105756905	105757204	300	*	126	512	0.247082	65	447	0.146993	105	CHH	4.05862e-130	loss
SMEL3Ch01	105905105	105905404	300	*	185	716	0.259053	116	821	0.142163	90	CHH	5.09772e-13	loss
SMEL3Ch01	106146005	106146304	300	*	350	1142	0.306818	116	668	0.174627	97	CHH	1.93068e-05	loss
SMEL3Ch01	106147505	106147804	300	*	67	309	0.21865	33	313	0.107937	75	CHH	4.42144e-08	loss
SMEL3Ch01	106209605	106209904	300	*	217	754	0.28836	94	520	0.181992	112	CHH	0.000399508	loss
SMEL3Ch01	106222205	106222504	300	*	165	728	0.227397	84	690	0.122832	98	CHH	1.53574e-30	loss
SMEL3Ch01	106383305	106383604	300	*	188	808	0.233333	74	568	0.131579	77	CHH	2.38279e-61	loss
SMEL3Ch01	106673705	106674004	300	*	160	631	0.254344	69	466	0.149573	103	CHH	6.9749e-32	loss
SMEL3Ch01	106832705	106833004	300	*	58	467	0.1258	108	434	0.25	70	CHH	0.000255854	gain
SMEL3Ch01	106907705	106908004	300	*	220	825	0.267231	103	639	0.162246	108	CHH	1.47247e-12	loss
SMEL3Ch01	106909205	106909504	300	*	332	1071	0.310345	155	815	0.190942	125	CHH	6.44399e-14	loss
SMEL3Ch01	107023205	107023504	300	*	168	689	0.244573	66	507	0.131631	104	CHH	1.88856e-55	loss
SMEL3Ch01	107096705	107097004	300	*	305	866	0.352535	126	661	0.191554	125	CHH	6.89311e-14	loss
SMEL3Ch01	107156105	107156404	300	*	257	797	0.322904	97	740	0.132075	87	CHH	0.00240584	loss
SMEL3Ch01	107253305	107253604	300	*	92	433	0.213793	35	351	0.101983	79	CHH	0.0010924	loss
SMEL3Ch01	107543105	107543404	300	*	112	480	0.23444	35	313	0.114286	72	CHH	1.17907e-12	loss
SMEL3Ch01	107721005	107721304	300	*	244	875	0.279361	115	690	0.16763	86	CHH	0	loss
SMEL3Ch01	107748005	107748304	300	*	108	415	0.261391	46	296	0.157718	70	CHH	0.0143274	loss
SMEL3Ch01	107829305	107829604	300	*	108	433	0.250575	67	450	0.150442	91	CHH	1.59574e-05	loss
SMEL3Ch01	107842505	107842804	300	*	102	407	0.251834	51	382	0.135417	95	CHH	2.36875e-06	loss
SMEL3Ch01	107850905	107851204	300	*	132	532	0.249064	64	453	0.142857	106	CHH	0.000385865	loss
SMEL3Ch01	107897105	107897404	300	*	106	449	0.237251	53	431	0.124711	98	CHH	0.000584679	loss
SMEL3Ch01	107903405	107903704	300	*	187	839	0.223543	62	586	0.107143	100	CHH	1.11957e-09	loss
SMEL3Ch01	107907905	107908204	300	*	195	655	0.298326	118	601	0.197347	109	CHH	1.00296e-13	loss
SMEL3Ch01	108076205	108076504	300	*	233	840	0.27791	134	778	0.173077	114	CHH	0.00258104	loss
SMEL3Ch01	108146105	108146404	300	*	35	385	0.0930233	76	387	0.197943	83	CHH	2.08218e-54	gain
SMEL3Ch01	108226805	108227104	300	*	101	422	0.240566	36	374	0.0984043	62	CHH	2.09875e-13	loss
SMEL3Ch01	108283205	108283504	300	*	122	670	0.183036	41	554	0.0755396	89	CHH	0.00813088	loss
SMEL3Ch01	108386705	108387004	300	*	182	818	0.223171	76	642	0.119565	103	CHH	2.96326e-20	loss
SMEL3Ch01	108524105	108524404	300	*	177	870	0.204128	52	548	0.0963636	96	CHH	5.77678e-48	loss
SMEL3Ch01	108594905	108595204	300	*	225	979	0.230377	114	926	0.123922	104	CHH	0.000201732	loss
SMEL3Ch01	108651905	108652204	300	*	143	505	0.284024	74	491	0.15213	94	CHH	8.24296e-44	loss
SMEL3Ch01	108850205	108850504	300	*	156	488	0.320408	68	434	0.158257	101	CHH	5.12548e-13	loss
SMEL3Ch01	108858005	108858304	300	*	124	424	0.293427	74	419	0.178147	83	CHH	5.72668e-21	loss
SMEL3Ch01	109188905	109189204	300	*	168	646	0.260802	91	611	0.150082	94	CHH	1.43131e-13	loss
SMEL3Ch01	109211705	109212004	300	*	143	558	0.257143	75	512	0.14786	107	CHH	0.0141517	loss
SMEL3Ch01	109246205	109246504	300	*	391	1026	0.381323	210	750	0.280585	105	CHH	0.00362093	loss
SMEL3Ch01	109272305	109272604	300	*	82	313	0.263492	56	351	0.161473	75	CHH	2.45671e-05	loss
SMEL3Ch01	109358105	109358404	300	*	159	442	0.36036	166	675	0.246677	91	CHH	1.14478e-155	loss
SMEL3Ch01	109362005	109362304	300	*	212	781	0.272031	87	557	0.157424	108	CHH	2.39264e-05	loss
SMEL3Ch01	109409105	109409404	300	*	77	357	0.21727	36	400	0.0920398	68	CHH	2.67262e-07	loss
SMEL3Ch01	109537505	109537804	300	*	249	950	0.262605	74	524	0.142586	102	CHH	2.56515e-07	loss
SMEL3Ch01	109845905	109846204	300	*	178	701	0.254623	43	483	0.0907216	104	CHH	1.64027e-05	loss
SMEL3Ch01	110105705	110106004	300	*	184	527	0.349716	100	411	0.244552	96	CHH	5.31703e-20	loss
SMEL3Ch01	110126705	110127004	300	*	128	454	0.282895	59	377	0.158311	76	CHH	1.54175e-05	loss
SMEL3Ch01	110178305	110178604	300	*	226	865	0.261822	106	713	0.14965	93	CHH	2.18163e-18	loss
SMEL3Ch01	110208605	110208904	300	*	650	1046	0.621183	303	602	0.503311	106	CHH	4.17385e-07	loss
SMEL3Ch01	110209505	110209804	300	*	515	1149	0.448306	200	641	0.312597	95	CHH	1.57885e-05	loss
SMEL3Ch01	110211305	110211604	300	*	227	379	0.598425	170	371	0.458445	87	CHH	0.00834456	loss
SMEL3Ch01	110396705	110397004	300	*	170	667	0.255605	102	680	0.151026	83	CHH	0.0153057	loss
SMEL3Ch01	110445005	110445304	300	*	19	116	0.169492	4	98	0.05	19	CHH	0.0329726	loss
SMEL3Ch01	111038705	111039004	300	*	133	611	0.218597	58	497	0.118236	96	CHH	0.000327461	loss
SMEL3Ch01	111143705	111144004	300	*	100	443	0.226966	44	414	0.108173	85	CHH	1.65879e-18	loss
SMEL3Ch01	111175205	111175504	300	*	265	1028	0.258252	156	1013	0.15468	105	CHH	2.50374e-07	loss
SMEL3Ch01	111269105	111269404	300	*	106	403	0.264198	55	403	0.138272	100	CHH	2.49116e-21	loss
SMEL3Ch01	111323105	111323404	300	*	139	527	0.26465	77	482	0.161157	114	CHH	0.00395291	loss
SMEL3Ch01	111534905	111535204	300	*	155	593	0.262185	74	579	0.129088	109	CHH	1.4509e-12	loss
SMEL3Ch01	111689105	111689404	300	*	274	882	0.311086	111	758	0.147368	97	CHH	0.00122756	loss
SMEL3Ch01	111816605	111816904	300	*	186	703	0.265248	105	688	0.153623	114	CHH	0.00108868	loss
SMEL3Ch01	111940805	111941104	300	*	208	676	0.30826	140	698	0.201429	103	CHH	0.00920936	loss
SMEL3Ch01	111953705	111954004	300	*	100	569	0.176883	48	645	0.0757342	91	CHH	4.984e-20	loss
SMEL3Ch01	111999605	111999904	300	*	74	191	0.388601	44	192	0.231959	47	CHH	0.00947999	loss
SMEL3Ch01	112233905	112234204	300	*	132	617	0.214863	52	468	0.112766	104	CHH	7.3216e-05	loss
SMEL3Ch01	112350905	112351204	300	*	9	345	0.0288184	53	296	0.181208	65	CHH	0.000634281	gain
SMEL3Ch01	112440605	112440904	300	*	140	647	0.217257	54	607	0.090312	81	CHH	1.94501e-05	loss
SMEL3Ch01	112638605	112638904	300	*	165	661	0.250377	119	842	0.14218	88	CHH	1.10689e-05	loss
SMEL3Ch01	112779005	112779304	300	*	212	862	0.246528	88	628	0.14127	79	CHH	4.99893e-09	loss
SMEL3Ch01	112939805	112940104	300	*	131	672	0.195846	39	461	0.0863931	94	CHH	1.56444e-21	loss
SMEL3Ch01	113015405	113015704	300	*	154	476	0.324268	90	524	0.173004	86	CHH	3.49587e-05	loss
SMEL3Ch01	113285105	113285404	300	*	249	805	0.309789	124	595	0.20938	90	CHH	3.04403e-05	loss
SMEL3Ch01	113290205	113290504	300	*	110	463	0.23871	56	485	0.117043	96	CHH	9.92517e-05	loss
SMEL3Ch01	113640605	113640904	300	*	104	406	0.257353	65	471	0.139535	97	CHH	1.28244e-07	loss
SMEL3Ch01	114221705	114222004	300	*	106	496	0.214859	41	389	0.107417	86	CHH	0.00932733	loss
SMEL3Ch01	114471305	114471604	300	*	102	578	0.177586	32	450	0.0730088	96	CHH	1.09151e-159	loss
SMEL3Ch01	114508205	114508504	300	*	221	485	0.455852	127	399	0.319202	80	CHH	1.43431e-23	loss
SMEL3Ch01	114568505	114568804	300	*	128	639	0.201248	43	455	0.0962801	87	CHH	8.20781e-12	loss
SMEL3Ch01	114601805	114602104	300	*	1583	3655	0.433142	799	2768	0.288809	84	CHH	0.0113276	loss
SMEL3Ch01	114845705	114846004	300	*	128	551	0.233273	51	393	0.131646	87	CHH	0.000918947	loss
SMEL3Ch01	114894305	114894604	300	*	140	526	0.267045	90	596	0.152174	88	CHH	0.000827572	loss
SMEL3Ch01	114920105	114920404	300	*	78	396	0.198492	36	382	0.0963542	85	CHH	0.000103901	loss
SMEL3Ch01	114986105	114986404	300	*	95	479	0.199584	37	491	0.0770791	103	CHH	0.00736925	loss
SMEL3Ch01	115419605	115419904	300	*	447	1169	0.382579	130	555	0.235189	127	CHH	0.00801845	loss
SMEL3Ch01	115511105	115511404	300	*	315	875	0.360319	112	554	0.203237	107	CHH	0.027831	loss
SMEL3Ch01	115520105	115520404	300	*	264	580	0.455326	188	579	0.325301	97	CHH	1.14932e-12	loss
SMEL3Ch01	115551305	115551604	300	*	246	867	0.284235	110	709	0.156118	110	CHH	1.30677e-06	loss
SMEL3Ch01	115593905	115594204	300	*	129	456	0.283843	71	401	0.17866	73	CHH	7.62176e-05	loss
SMEL3Ch01	115601705	115602004	300	*	121	619	0.196457	41	488	0.0857143	81	CHH	0.0181054	loss
SMEL3Ch01	115701905	115702204	300	*	211	808	0.261728	75	634	0.119497	105	CHH	5.48583e-18	loss
SMEL3Ch01	116671505	116671804	300	*	168	368	0.456757	122	383	0.319481	79	CHH	1.53883e-06	loss
SMEL3Ch01	116915405	116915704	300	*	74	390	0.191327	34	428	0.0813953	97	CHH	0.000134022	loss
SMEL3Ch01	117081905	117082204	300	*	136	568	0.240351	62	489	0.12831	75	CHH	6.37731e-06	loss
SMEL3Ch01	117157505	117157804	300	*	284	706	0.402542	162	580	0.280069	119	CHH	0.0305331	loss
SMEL3Ch01	117493805	117494104	300	*	202	963	0.210363	74	807	0.092707	107	CHH	3.18844e-11	loss
SMEL3Ch01	117684005	117684304	300	*	192	754	0.255291	67	492	0.137652	102	CHH	5.73829e-07	loss
SMEL3Ch01	118212005	118212304	300	*	220	1029	0.214355	61	562	0.109929	112	CHH	2.22794e-14	loss
SMEL3Ch01	118766705	118767004	300	*	332	1018	0.326471	195	908	0.215385	110	CHH	8.41642e-31	loss
SMEL3Ch01	118782005	118782304	300	*	627	853	0.734503	368	609	0.603928	75	CHH	1.52908e-202	loss
SMEL3Ch01	118828805	118829104	300	*	228	813	0.280982	134	780	0.172634	108	CHH	0.0210055	loss
SMEL3Ch01	118901105	118901404	300	*	143	529	0.271186	101	625	0.162679	104	CHH	1.25124e-06	loss
SMEL3Ch01	119118605	119118904	300	*	117	572	0.205575	39	444	0.0896861	88	CHH	0.00529446	loss
SMEL3Ch01	119219105	119219404	300	*	96	381	0.253264	45	392	0.116751	85	CHH	1.93166e-16	loss
SMEL3Ch01	119301005	119301304	300	*	103	375	0.275862	61	360	0.171271	69	CHH	1.55955e-22	loss
SMEL3Ch01	119339105	119339404	300	*	92	425	0.217799	46	401	0.116625	89	CHH	1.23474e-07	loss
SMEL3Ch01	119410505	119410804	300	*	201	469	0.428875	103	354	0.292135	81	CHH	0.00426932	loss
SMEL3Ch01	119430305	119430604	300	*	146	505	0.289941	78	439	0.179138	90	CHH	8.78196e-25	loss
SMEL3Ch01	119520605	119520904	300	*	228	928	0.246237	106	746	0.143048	109	CHH	0.000102624	loss
SMEL3Ch01	119526905	119527204	300	*	131	491	0.267748	110	698	0.158571	102	CHH	0.0335036	loss
SMEL3Ch01	119535005	119535304	300	*	191	754	0.253968	81	647	0.126348	93	CHH	4.38157e-32	loss
SMEL3Ch01	119536505	119536804	300	*	123	460	0.268398	76	487	0.157464	90	CHH	0.00646922	loss
SMEL3Ch01	119561405	119561704	300	*	191	779	0.245839	113	848	0.134118	92	CHH	1.35743e-57	loss
SMEL3Ch01	119650805	119651104	300	*	241	775	0.311454	98	471	0.209302	99	CHH	0.000831055	loss
SMEL3Ch01	119714705	119715004	300	*	622	1330	0.467718	241	711	0.339411	112	CHH	0.0135537	loss
SMEL3Ch01	119884205	119884504	300	*	122	498	0.246	86	594	0.145973	71	CHH	1.3391e-05	loss
SMEL3Ch01	119928305	119928604	300	*	128	451	0.284768	62	389	0.161125	72	CHH	1.529e-11	loss
SMEL3Ch01	119947805	119948104	300	*	365	793	0.460377	195	597	0.327212	72	CHH	0.000416228	loss
SMEL3Ch01	120009005	120009304	300	*	233	798	0.2925	101	560	0.181495	97	CHH	1.46079e-08	loss
SMEL3Ch01	120063605	120063904	300	*	125	479	0.261954	75	518	0.146154	78	CHH	0.00197739	loss
SMEL3Ch01	120094505	120094804	300	*	195	537	0.363636	68	377	0.182058	70	CHH	0.0206639	loss
SMEL3Ch01	120111605	120111904	300	*	204	725	0.281981	100	645	0.156105	109	CHH	5.90898e-17	loss
SMEL3Ch01	120113105	120113404	300	*	261	869	0.300804	144	732	0.197548	88	CHH	4.93864e-65	loss
SMEL3Ch01	120196505	120196804	300	*	96	389	0.248082	42	380	0.112565	82	CHH	5.63969e-19	loss
SMEL3Ch01	120199805	120200104	300	*	164	650	0.253067	107	726	0.148352	90	CHH	5.21913e-52	loss
SMEL3Ch01	120202205	120202504	300	*	169	686	0.247093	72	593	0.122689	103	CHH	1.495e-20	loss
SMEL3Ch01	120223805	120224104	300	*	91	374	0.244681	46	338	0.138235	76	CHH	0.000518877	loss
SMEL3Ch01	120242705	120243004	300	*	272	825	0.330109	141	620	0.228296	115	CHH	0.000230981	loss
SMEL3Ch01	120259505	120259804	300	*	158	429	0.36891	105	458	0.230435	84	CHH	4.86642e-14	loss
SMEL3Ch01	120361805	120362104	300	*	224	841	0.266904	132	808	0.164198	105	CHH	0.00044454	loss
SMEL3Ch01	120555005	120555304	300	*	151	785	0.193139	43	511	0.08577	100	CHH	3.09516e-11	loss
SMEL3Ch01	120557105	120557404	300	*	132	519	0.255278	69	472	0.147679	95	CHH	1.18986e-09	loss
SMEL3Ch01	120633305	120633604	300	*	86	475	0.18239	36	452	0.0814978	92	CHH	5.66257e-05	loss
SMEL3Ch01	120736205	120736504	300	*	245	776	0.316195	99	473	0.210526	92	CHH	5.56632e-212	loss
SMEL3Ch01	120800705	120801004	300	*	178	698	0.255714	111	736	0.151762	108	CHH	5.62602e-10	loss
SMEL3Ch01	120848405	120848704	300	*	331	1142	0.29021	126	829	0.152828	106	CHH	4.60312e-08	loss
SMEL3Ch01	120993605	120993904	300	*	97	403	0.241975	59	435	0.1373	98	CHH	0.00912975	loss
SMEL3Ch01	120999305	120999604	300	*	254	833	0.305389	114	658	0.174242	80	CHH	1.23201e-10	loss
SMEL3Ch01	121040405	121040704	300	*	275	1154	0.238754	64	525	0.12334	119	CHH	1.286e-17	loss
SMEL3Ch01	121284605	121284904	300	*	136	541	0.252302	82	610	0.135621	85	CHH	0.000119822	loss
SMEL3Ch01	121497305	121497604	300	*	265	1141	0.232721	165	1265	0.131018	108	CHH	3.9825e-12	loss
SMEL3Ch01	121671605	121671904	300	*	83	394	0.212121	34	478	0.0729167	98	CHH	7.68195e-05	loss
SMEL3Ch01	122103905	122104204	300	*	100	356	0.282123	50	335	0.151335	83	CHH	3.53744e-64	loss
SMEL3Ch01	122210105	122210404	300	*	142	491	0.290061	78	422	0.186321	85	CHH	8.92542e-20	loss
SMEL3Ch01	122479205	122479504	300	*	79	392	0.203046	33	350	0.0965909	72	CHH	0.00154572	loss
SMEL3Ch01	122802305	122802604	300	*	243	949	0.256572	111	730	0.153005	123	CHH	3.46104e-06	loss
SMEL3Ch01	122831405	122831704	300	*	216	816	0.265281	101	632	0.160883	122	CHH	1.22469e-44	loss
SMEL3Ch01	122837705	122838004	300	*	140	539	0.260628	77	504	0.15415	103	CHH	1.15784e-22	loss
SMEL3Ch01	122891105	122891404	300	*	455	1070	0.425373	217	683	0.318248	84	CHH	0.000231449	loss
SMEL3Ch01	122987105	122987404	300	*	157	481	0.327122	64	373	0.173333	88	CHH	0.0275454	loss
SMEL3Ch01	123333305	123333604	300	*	395	708	0.557746	176	415	0.42446	96	CHH	0.000145618	loss
SMEL3Ch01	123417305	123417604	300	*	113	477	0.237996	63	486	0.131148	94	CHH	1.30228e-53	loss
SMEL3Ch01	123455705	123456004	300	*	64	318	0.203125	31	337	0.0943953	76	CHH	0.000378985	loss
SMEL3Ch01	123534005	123534304	300	*	100	427	0.235431	34	298	0.116667	69	CHH	0.00249915	loss
SMEL3Ch01	123549905	123550204	300	*	126	442	0.286036	99	560	0.177936	86	CHH	0.0272089	loss
SMEL3Ch01	123625805	123626104	300	*	67	324	0.208589	39	375	0.106101	77	CHH	3.61848e-45	loss
SMEL3Ch01	123649505	123649804	300	*	157	546	0.288321	68	420	0.163507	90	CHH	7.96221e-13	loss
SMEL3Ch01	123730205	123730504	300	*	122	397	0.308271	102	507	0.202358	70	CHH	9.01076e-06	loss
SMEL3Ch01	123749705	123750004	300	*	77	370	0.209677	38	400	0.0970149	77	CHH	0.00118213	loss
SMEL3Ch01	123910805	123911104	300	*	208	701	0.297297	104	558	0.1875	77	CHH	0.0188061	loss
SMEL3Ch01	124032605	124032904	300	*	153	550	0.278986	118	677	0.175258	97	CHH	0.000402615	loss
SMEL3Ch01	124252505	124252804	300	*	471	1183	0.398312	315	1120	0.28164	114	CHH	3.46963e-25	loss
SMEL3Ch01	124252805	124253104	300	*	185	691	0.268398	89	631	0.14218	93	CHH	9.21695e-05	loss
SMEL3Ch01	124303805	124304104	300	*	126	421	0.300236	82	416	0.198565	96	CHH	9.75919e-07	loss
SMEL3Ch01	124565405	124565704	300	*	113	519	0.21881	50	500	0.101594	76	CHH	0.0158221	loss
SMEL3Ch01	124565705	124566004	300	*	143	589	0.243655	68	529	0.129944	81	CHH	2.08326e-16	loss
SMEL3Ch01	124646105	124646404	300	*	141	580	0.243986	60	452	0.134361	85	CHH	5.36538e-07	loss
SMEL3Ch01	124670705	124671004	300	*	84	331	0.255255	60	407	0.149144	56	CHH	0.00170897	loss
SMEL3Ch01	124764905	124765204	300	*	335	1106	0.303249	178	907	0.19692	102	CHH	5.04332e-46	loss
SMEL3Ch01	124785305	124785604	300	*	117	497	0.236473	21	360	0.0607735	89	CHH	0.0238083	loss
SMEL3Ch01	125007905	125008204	300	*	568	1190	0.477349	327	870	0.376147	92	CHH	2.26866e-14	loss
SMEL3Ch01	125019005	125019304	300	*	453	759	0.596583	345	727	0.474623	87	CHH	3.03003e-42	loss
SMEL3Ch01	125025305	125025604	300	*	213	882	0.242081	100	712	0.141457	90	CHH	3.48673e-09	loss
SMEL3Ch01	125070605	125070904	300	*	137	833	0.165269	35	552	0.0649819	85	CHH	5.44741e-07	loss
SMEL3Ch01	125200205	125200504	300	*	94	503	0.188119	33	406	0.0833333	85	CHH	8.23805e-06	loss
SMEL3Ch01	125499605	125499904	300	*	112	493	0.228283	55	441	0.126411	91	CHH	0.00677223	loss
SMEL3Ch01	125506805	125507104	300	*	156	576	0.271626	79	520	0.153257	89	CHH	2.76413e-07	loss
SMEL3Ch01	125552405	125552704	300	*	100	401	0.25062	56	389	0.14578	82	CHH	3.04982e-06	loss
SMEL3Ch01	125584805	125585104	300	*	136	517	0.263969	65	435	0.15103	92	CHH	0.00212013	loss
SMEL3Ch01	125671805	125672104	300	*	216	729	0.296854	97	551	0.177215	83	CHH	7.89602e-15	loss
SMEL3Ch01	125746205	125746504	300	*	169	677	0.250368	66	469	0.142251	91	CHH	8.1398e-18	loss
SMEL3Ch01	125760305	125760604	300	*	145	496	0.293173	117	676	0.174041	106	CHH	1.74028e-93	loss
SMEL3Ch01	125778305	125778604	300	*	491	1387	0.354212	246	973	0.253333	112	CHH	0.000156456	loss
SMEL3Ch01	125913005	125913304	300	*	350	814	0.430147	187	627	0.298887	89	CHH	4.66218e-26	loss
SMEL3Ch01	125926505	125926804	300	*	573	807	0.709518	316	666	0.474551	98	CHH	1.02632e-13	loss
SMEL3Ch01	125974505	125974804	300	*	280	580	0.482818	110	289	0.381443	39	CHH	1.35128e-35	loss
SMEL3Ch01	125987705	125988004	300	*	199	801	0.249066	54	379	0.144357	71	CHH	1.06319e-15	loss
SMEL3Ch01	126084305	126084604	300	*	173	764	0.227154	69	603	0.115702	85	CHH	4.65002e-12	loss
SMEL3Ch01	126105905	126106204	300	*	282	823	0.34303	98	406	0.242647	100	CHH	3.54399e-05	loss
SMEL3Ch01	126108005	126108304	300	*	123	408	0.302439	60	373	0.162667	88	CHH	8.45298e-10	loss
SMEL3Ch01	126108305	126108604	300	*	205	872	0.235698	76	610	0.125817	97	CHH	1.30836e-05	loss
SMEL3Ch01	126117305	126117604	300	*	463	1185	0.390901	189	712	0.266106	85	CHH	1.08452e-15	loss
SMEL3Ch01	126208505	126208804	300	*	286	792	0.361461	112	539	0.208872	105	CHH	3.46404e-36	loss
SMEL3Ch01	126286205	126286504	300	*	82	423	0.195294	36	387	0.0951157	84	CHH	5.0184e-16	loss
SMEL3Ch01	126383705	126384004	300	*	130	600	0.217608	59	545	0.109689	106	CHH	0.00019	loss
SMEL3Ch01	126408605	126408904	300	*	121	647	0.187982	49	573	0.0869565	92	CHH	1.17604e-23	loss
SMEL3Ch01	126617405	126617704	300	*	173	598	0.29	101	584	0.174061	103	CHH	8.27107e-08	loss
SMEL3Ch01	126638405	126638704	300	*	179	616	0.291262	108	695	0.156385	110	CHH	2.22821e-08	loss
SMEL3Ch01	126654005	126654304	300	*	297	949	0.313354	135	705	0.192362	117	CHH	4.90039e-21	loss
SMEL3Ch01	126704705	126705004	300	*	98	437	0.225513	48	407	0.119804	92	CHH	0.00178121	loss
SMEL3Ch01	126723605	126723904	300	*	731	1290	0.566563	215	661	0.325792	106	CHH	0.0353236	loss
SMEL3Ch01	126752405	126752704	300	*	121	476	0.25523	43	335	0.130564	81	CHH	0	loss
SMEL3Ch01	126822305	126822604	300	*	612	1143	0.535371	511	1282	0.398754	97	CHH	3.71314e-36	loss
SMEL3Ch01	126854705	126855004	300	*	236	725	0.325997	60	362	0.167582	75	CHH	0.000162197	loss
SMEL3Ch01	126895205	126895504	300	*	160	651	0.246554	68	520	0.132184	83	CHH	0.000480798	loss
SMEL3Ch01	126900905	126901204	300	*	202	785	0.257942	68	444	0.154709	105	CHH	4.27405e-07	loss
SMEL3Ch01	127032905	127033204	300	*	179	735	0.244233	41	419	0.0997625	78	CHH	3.38034e-15	loss
SMEL3Ch01	127037705	127038004	300	*	405	1068	0.379439	108	541	0.200737	101	CHH	1.59443e-05	loss
SMEL3Ch01	127042505	127042804	300	*	238	862	0.27662	76	455	0.16849	99	CHH	0.000256585	loss
SMEL3Ch01	127066805	127067104	300	*	188	742	0.254032	73	491	0.150101	103	CHH	3.69444e-15	loss
SMEL3Ch01	127091105	127091404	300	*	34	157	0.220126	13	123	0.112	25	CHH	1.20722e-13	loss
SMEL3Ch01	127148105	127148404	300	*	186	544	0.342491	115	479	0.241164	96	CHH	2.2063e-07	loss
SMEL3Ch01	127213805	127214104	300	*	136	448	0.304444	62	345	0.181556	70	CHH	3.94476e-08	loss
SMEL3Ch01	127238405	127238704	300	*	135	490	0.276423	53	446	0.120536	102	CHH	4.10241e-23	loss
SMEL3Ch01	127346705	127347004	300	*	399	1304	0.306279	236	1199	0.197336	103	CHH	2.12006e-10	loss
SMEL3Ch01	127363805	127364104	300	*	189	506	0.374016	109	406	0.269608	88	CHH	4.69109e-08	loss
SMEL3Ch01	127383005	127383304	300	*	107	367	0.292683	53	348	0.154286	83	CHH	9.30822e-153	loss
SMEL3Ch01	127414205	127414504	300	*	322	897	0.359288	85	404	0.211823	84	CHH	5.24649e-12	loss
SMEL3Ch01	127415405	127415704	300	*	168	680	0.247801	77	530	0.146617	82	CHH	2.19399e-14	loss
SMEL3Ch01	127470305	127470604	300	*	131	301	0.435644	205	376	0.544974	73	CHH	0.042834	gain
SMEL3Ch01	127490705	127491004	300	*	268	744	0.36059	111	514	0.217054	90	CHH	0.00130954	loss
SMEL3Ch01	127513205	127513504	300	*	354	1029	0.344326	182	799	0.228464	94	CHH	0.0120425	loss
SMEL3Ch01	127620605	127620904	300	*	24	60	0.403226	11	50	0.230769	11	CHH	0.0151524	loss
SMEL3Ch01	127620905	127621204	300	*	321	1008	0.318812	118	548	0.216364	114	CHH	1.31338e-41	loss
SMEL3Ch01	127626005	127626304	300	*	262	781	0.335888	116	503	0.231683	99	CHH	5.04298e-31	loss
SMEL3Ch01	127626605	127626904	300	*	214	655	0.327245	123	587	0.210526	97	CHH	3.63634e-25	loss
SMEL3Ch01	127799705	127800004	300	*	369	1087	0.339761	154	666	0.232036	88	CHH	0.0174033	loss
SMEL3Ch01	127800005	127800304	300	*	551	1240	0.444444	203	810	0.251232	108	CHH	0.0101922	loss
SMEL3Ch01	127821305	127821604	300	*	118	527	0.224953	59	503	0.118812	98	CHH	1.66133e-05	loss
SMEL3Ch01	127825505	127825804	300	*	256	849	0.301998	111	608	0.183607	97	CHH	3.89886e-14	loss
SMEL3Ch01	127869005	127869304	300	*	124	472	0.263713	44	368	0.121622	87	CHH	2.79502e-26	loss
SMEL3Ch01	128094305	128094604	300	*	100	400	0.251244	49	361	0.137741	76	CHH	2.00583e-05	loss
SMEL3Ch01	128118605	128118904	300	*	111	445	0.250559	63	427	0.149184	95	CHH	0.00392474	loss
SMEL3Ch01	128146505	128146804	300	*	318	971	0.327852	112	535	0.210428	105	CHH	4.17891e-15	loss
SMEL3Ch01	128431505	128431804	300	*	167	476	0.351464	112	464	0.242489	96	CHH	0.00027584	loss
SMEL3Ch01	128534705	128535004	300	*	122	543	0.225688	76	647	0.118644	74	CHH	6.59477e-68	loss
SMEL3Ch01	128591105	128591404	300	*	25	80	0.317073	15	86	0.181818	13	CHH	1.36515e-251	loss
SMEL3Ch01	128636405	128636704	300	*	107	362	0.296703	42	298	0.143333	62	CHH	2.55048e-06	loss
SMEL3Ch01	128817605	128817904	300	*	507	1648	0.307879	300	1565	0.192087	107	CHH	0.00567566	loss
SMEL3Ch01	128841305	128841604	300	*	295	830	0.355769	115	512	0.225681	108	CHH	0.000171875	loss
SMEL3Ch01	128956805	128957104	300	*	1072	1454	0.736951	219	493	0.444444	102	CHH	0.000381212	loss
SMEL3Ch01	129044105	129044404	300	*	174	591	0.29511	62	396	0.158291	94	CHH	0.00175948	loss
SMEL3Ch01	129860105	129860404	300	*	488	1232	0.396272	269	938	0.287234	102	CHH	2.43005e-18	loss
SMEL3Ch01	129872105	129872404	300	*	399	1117	0.357462	162	649	0.250384	81	CHH	0	loss
SMEL3Ch01	130048805	130049104	300	*	111	431	0.258661	64	412	0.157005	85	CHH	6.9263e-21	loss
SMEL3Ch01	130105805	130106104	300	*	95	318	0.3	79	435	0.183066	71	CHH	3.00855e-09	loss
SMEL3Ch01	130144205	130144504	300	*	122	375	0.32626	77	349	0.222222	76	CHH	7.37835e-43	loss
SMEL3Ch01	130225805	130226104	300	*	255	662	0.385542	131	499	0.263473	109	CHH	0.0093869	loss
SMEL3Ch01	130226105	130226404	300	*	486	658	0.737879	249	421	0.591017	90	CHH	1.83308e-09	loss
SMEL3Ch01	130313405	130313704	300	*	259	692	0.37464	160	665	0.241379	131	CHH	1.31408e-11	loss
SMEL3Ch01	130341605	130341904	300	*	120	447	0.269488	58	353	0.166197	66	CHH	0.0153328	loss
SMEL3Ch01	130353605	130353904	300	*	247	585	0.422487	143	487	0.294479	113	CHH	1.26937e-58	loss
SMEL3Ch01	130383305	130383604	300	*	227	653	0.348092	126	559	0.226381	77	CHH	0.000892762	loss
SMEL3Ch01	130386005	130386304	300	*	193	735	0.263229	59	471	0.12685	78	CHH	1.38977e-06	loss
SMEL3Ch01	130612205	130612504	300	*	127	458	0.278261	59	361	0.165289	87	CHH	0.0176172	loss
SMEL3Ch01	130872005	130872304	300	*	169	538	0.314815	75	440	0.171946	83	CHH	5.59835e-46	loss
SMEL3Ch01	131081405	131081704	300	*	168	713	0.236364	40	437	0.0933941	87	CHH	6.26039e-51	loss
SMEL3Ch01	131097905	131098204	300	*	485	981	0.494405	204	568	0.359649	97	CHH	2.95564e-09	loss
SMEL3Ch01	131111705	131112004	300	*	306	951	0.322141	95	438	0.218182	107	CHH	1.77103e-07	loss
SMEL3Ch01	131208605	131208904	300	*	222	705	0.315417	101	473	0.214737	102	CHH	0.0108303	loss
SMEL3Ch01	131294105	131294404	300	*	115	471	0.245243	74	518	0.144231	85	CHH	6.34273e-05	loss
SMEL3Ch01	131419205	131419504	300	*	364	783	0.464968	157	441	0.356659	103	CHH	2.12544e-36	loss
SMEL3Ch01	132687905	132688204	300	*	191	386	0.494845	98	297	0.331104	70	CHH	0.00350379	loss
SMEL3Ch01	132756005	132756304	300	*	209	381	0.548303	133	360	0.370166	85	CHH	0.000323978	loss
SMEL3Ch01	132780905	132781204	300	*	166	509	0.32681	63	308	0.206452	77	CHH	0.00754974	loss
SMEL3Ch01	132956105	132956404	300	*	261	801	0.326276	120	544	0.221612	94	CHH	0.000119073	loss
SMEL3Ch01	133150805	133151104	300	*	236	436	0.541096	110	339	0.325513	80	CHH	2.64305e-27	loss
SMEL3Ch01	133172405	133172704	300	*	230	743	0.310067	100	533	0.188785	75	CHH	5.87078e-05	loss
SMEL3Ch01	133178405	133178704	300	*	219	474	0.462185	139	475	0.293501	94	CHH	1.29076e-05	loss
SMEL3Ch01	133188305	133188604	300	*	129	448	0.288889	80	462	0.174569	99	CHH	2.13538e-05	loss
SMEL3Ch01	133201205	133201504	300	*	290	892	0.325503	106	502	0.212302	100	CHH	1.85469e-06	loss
SMEL3Ch01	133321505	133321804	300	*	107	423	0.254118	50	357	0.142061	67	CHH	0.000496485	loss
SMEL3Ch01	133532105	133532404	300	*	324	585	0.553663	162	416	0.389952	73	CHH	0.000350196	loss
SMEL3Ch01	133561805	133562104	300	*	393	828	0.474699	169	468	0.361702	89	CHH	0.0231452	loss
SMEL3Ch01	133591805	133592104	300	*	231	670	0.345238	106	458	0.232609	86	CHH	6.85904e-05	loss
SMEL3Ch01	133750205	133750504	300	*	155	585	0.265758	58	382	0.153646	94	CHH	6.4315e-06	loss
SMEL3Ch01	133886105	133886404	300	*	221	436	0.506849	175	449	0.390244	70	CHH	0.0413606	loss
SMEL3Ch01	134262605	134262904	300	*	493	974	0.506148	238	661	0.360483	80	CHH	0.00013669	loss
SMEL3Ch01	134285405	134285704	300	*	319	662	0.481928	179	559	0.320856	83	CHH	6.66032e-05	loss
SMEL3Ch01	134576105	134576404	300	*	187	624	0.300319	72	416	0.174641	86	CHH	1.47127e-14	loss
SMEL3Ch01	134585105	134585404	300	*	229	549	0.417423	178	589	0.302876	99	CHH	0.00333822	loss
SMEL3Ch01	134666405	134666704	300	*	249	845	0.295159	100	572	0.175958	98	CHH	4.31424e-10	loss
SMEL3Ch01	134826605	134826904	300	*	196	473	0.414737	126	402	0.314356	75	CHH	0.031058	loss
SMEL3Ch01	135117005	135117304	300	*	252	468	0.538298	134	324	0.41411	79	CHH	1.80707e-16	loss
SMEL3Ch01	135117305	135117604	300	*	126	446	0.283482	41	282	0.147887	67	CHH	0.0189063	loss
SMEL3Ch01	135186905	135187204	300	*	189	794	0.238693	60	450	0.134956	83	CHH	1.48699e-18	loss
SMEL3Ch01	135187205	135187504	300	*	210	955	0.220481	51	513	0.100971	91	CHH	0.000288307	loss
SMEL3Ch01	135356705	135357004	300	*	542	788	0.687342	339	601	0.563847	77	CHH	1.62969e-07	loss
SMEL3Ch01	135435605	135435904	300	*	222	524	0.423954	91	390	0.234694	86	CHH	3.78564e-05	loss
SMEL3Ch01	135805205	135805504	300	*	4	42	0.113636	7	33	0.228571	7	CHH	3.30153e-08	gain
SMEL3Ch01	135831005	135831304	300	*	181	554	0.327338	94	429	0.220418	93	CHH	0.000275671	loss
SMEL3Ch01	135985805	135986104	300	*	220	383	0.574026	113	320	0.354037	78	CHH	0.0147568	loss
SMEL3Ch01	135994805	135995104	300	*	531	756	0.701847	223	405	0.550369	83	CHH	0.0193235	loss
SMEL3Ch01	136425305	136425604	300	*	208	706	0.295198	88	518	0.171154	101	CHH	0.00638039	loss
SMEL3Ch01	136479305	136479604	300	*	323	781	0.413793	143	590	0.243243	110	CHH	0.0265708	loss
SMEL3Ch02	67801	68100	300	*	152	521	0.292543	103	544	0.190476	106	CHH	2.09765e-06	loss
SMEL3Ch02	214501	214800	300	*	160	684	0.234694	85	647	0.132512	103	CHH	1.94115e-08	loss
SMEL3Ch02	363901	364200	300	*	98	401	0.245658	46	336	0.139053	75	CHH	1.20069e-06	loss
SMEL3Ch02	442201	442500	300	*	170	812	0.210074	51	528	0.0981132	93	CHH	2.21763e-17	loss
SMEL3Ch02	717301	717600	300	*	79	463	0.172043	34	487	0.0715746	94	CHH	0.000269888	loss
SMEL3Ch02	759601	759900	300	*	112	554	0.203237	39	450	0.0884956	78	CHH	9.42069e-37	loss
SMEL3Ch02	947701	948000	300	*	43	191	0.227979	15	136	0.115942	26	CHH	0.000424092	loss
SMEL3Ch02	1344301	1344600	300	*	31	335	0.0949555	64	326	0.198171	79	CHH	0.00120406	gain
SMEL3Ch02	1718401	1718700	300	*	281	669	0.420268	164	599	0.274542	117	CHH	0.00395296	loss
SMEL3Ch02	1935601	1935900	300	*	229	1033	0.222222	116	964	0.121118	95	CHH	0.000101651	loss
SMEL3Ch02	2256601	2256900	300	*	174	665	0.262369	63	428	0.148837	100	CHH	3.03849e-07	loss
SMEL3Ch02	2270101	2270400	300	*	107	493	0.218182	44	394	0.113636	84	CHH	2.13596e-12	loss
SMEL3Ch02	2870101	2870400	300	*	71	364	0.196721	28	301	0.0957096	69	CHH	5.38443e-05	loss
SMEL3Ch02	2908501	2908800	300	*	81	386	0.21134	40	435	0.0938215	93	CHH	6.95552e-07	loss
SMEL3Ch02	3155401	3155700	300	*	132	436	0.303653	76	379	0.2021	60	CHH	1.2058e-24	loss
SMEL3Ch02	3162001	3162300	300	*	56	372	0.152406	18	385	0.0490956	76	CHH	0.00158513	loss
SMEL3Ch02	3312901	3313200	300	*	117	449	0.261641	75	489	0.154786	94	CHH	0.00260894	loss
SMEL3Ch02	3317701	3318000	300	*	105	435	0.242563	64	462	0.140086	95	CHH	7.27887e-65	loss
SMEL3Ch02	3407701	3408000	300	*	270	1283	0.210895	124	1127	0.110717	122	CHH	3.57414e-11	loss
SMEL3Ch02	3429901	3430200	300	*	137	585	0.235094	63	499	0.127745	88	CHH	2.15096e-87	loss
SMEL3Ch02	3508201	3508500	300	*	305	998	0.306	134	720	0.186981	75	CHH	1.00224e-07	loss
SMEL3Ch02	5109601	5109900	300	*	91	375	0.244032	24	237	0.104603	30	CHH	2.20506e-05	loss
SMEL3Ch02	5145901	5146200	300	*	176	733	0.240816	68	586	0.117347	114	CHH	1.72023e-16	loss
SMEL3Ch02	5243101	5243400	300	*	182	625	0.291866	125	677	0.185567	109	CHH	3.90326e-15	loss
SMEL3Ch02	5628901	5629200	300	*	212	907	0.234323	111	926	0.12069	101	CHH	1.17448e-22	loss
SMEL3Ch02	5676601	5676900	300	*	103	496	0.208835	32	380	0.0863874	91	CHH	0.00161623	loss
SMEL3Ch02	5874901	5875200	300	*	249	1145	0.21796	120	1041	0.116012	92	CHH	5.32688e-129	loss
SMEL3Ch02	6138001	6138300	300	*	110	492	0.224696	62	531	0.118199	101	CHH	0.0248527	loss
SMEL3Ch02	6294601	6294900	300	*	154	686	0.225291	63	567	0.112478	102	CHH	5.30755e-13	loss
SMEL3Ch02	6427201	6427500	300	*	188	581	0.324185	91	566	0.161972	103	CHH	0.00371885	loss
SMEL3Ch02	6639001	6639300	300	*	147	537	0.274583	81	492	0.165992	106	CHH	2.04127e-15	loss
SMEL3Ch02	6705601	6705900	300	*	130	585	0.223169	59	597	0.100167	86	CHH	1.89918e-06	loss
SMEL3Ch02	7180801	7181100	300	*	140	540	0.260148	88	616	0.144013	116	CHH	3.324e-18	loss
SMEL3Ch02	7452301	7452600	300	*	119	512	0.233463	51	424	0.122066	90	CHH	0.00276033	loss
SMEL3Ch02	7613401	7613700	300	*	160	625	0.256778	64	491	0.131846	95	CHH	1.24122e-210	loss
SMEL3Ch02	7861801	7862100	300	*	144	695	0.208034	64	634	0.102201	81	CHH	8.00241e-05	loss
SMEL3Ch02	7976101	7976400	300	*	207	695	0.298422	136	720	0.189751	89	CHH	1.08743e-48	loss
SMEL3Ch02	8171101	8171400	300	*	189	484	0.390947	131	518	0.253846	90	CHH	2.39412e-16	loss
SMEL3Ch02	8177101	8177400	300	*	260	767	0.339402	120	544	0.221612	110	CHH	0.00040473	loss
SMEL3Ch02	8224201	8224500	300	*	277	802	0.345771	173	727	0.238683	107	CHH	0.000146711	loss
SMEL3Ch02	8822101	8822400	300	*	107	659	0.163389	23	455	0.0525164	95	CHH	1.33571e-07	loss
SMEL3Ch02	9128101	9128400	300	*	653	1857	0.351802	335	1615	0.207792	109	CHH	0.00395899	loss
SMEL3Ch02	9128401	9128700	300	*	264	943	0.280423	146	869	0.168772	114	CHH	0.00120727	loss
SMEL3Ch02	9136501	9136800	300	*	88	539	0.16451	30	496	0.062249	104	CHH	0.0237413	loss
SMEL3Ch02	9494401	9494700	300	*	144	604	0.239274	55	506	0.110236	125	CHH	0.00827465	loss
SMEL3Ch02	9594301	9594600	300	*	121	445	0.272931	63	390	0.163265	94	CHH	0.0414377	loss
SMEL3Ch02	9664501	9664800	300	*	134	515	0.261122	83	588	0.142373	106	CHH	0.0099751	loss
SMEL3Ch02	9710701	9711000	300	*	191	645	0.296754	103	573	0.18087	102	CHH	3.79457e-05	loss
SMEL3Ch02	9843601	9843900	300	*	156	625	0.250399	76	541	0.141805	99	CHH	1.79658e-47	loss
SMEL3Ch02	9913201	9913500	300	*	140	609	0.230769	68	531	0.129456	101	CHH	8.28539e-159	loss
SMEL3Ch02	9980101	9980400	300	*	103	408	0.253659	55	419	0.133017	98	CHH	4.3142e-09	loss
SMEL3Ch02	10033201	10033500	300	*	308	726	0.424451	140	564	0.249117	107	CHH	2.58931e-05	loss
SMEL3Ch02	10075501	10075800	300	*	192	571	0.336824	99	433	0.229885	91	CHH	0.00829626	loss
SMEL3Ch02	10079101	10079400	300	*	131	362	0.362637	99	399	0.249377	76	CHH	1.33571e-07	loss
SMEL3Ch02	10149901	10150200	300	*	321	917	0.350381	180	736	0.245257	105	CHH	8.89825e-05	loss
SMEL3Ch02	10497001	10497300	300	*	121	478	0.254167	81	579	0.141136	102	CHH	0.000215704	loss
SMEL3Ch02	10549801	10550100	300	*	144	565	0.255732	96	676	0.143068	108	CHH	4.59456e-24	loss
SMEL3Ch02	10592701	10593000	300	*	239	731	0.327422	102	575	0.17851	113	CHH	0.00159425	loss
SMEL3Ch02	10816201	10816500	300	*	123	554	0.223022	60	568	0.107018	89	CHH	1.90683e-09	loss
SMEL3Ch02	10979701	10980000	300	*	98	407	0.242054	52	373	0.141333	92	CHH	2.82343e-52	loss
SMEL3Ch02	11279101	11279400	300	*	818	1188	0.688235	350	712	0.491597	107	CHH	5.30939e-12	loss
SMEL3Ch02	11552701	11553000	300	*	95	363	0.263014	50	312	0.16242	69	CHH	1.20624e-161	loss
SMEL3Ch02	11699701	11700000	300	*	199	1025	0.194742	55	640	0.0872274	111	CHH	1.60624e-05	loss
SMEL3Ch02	12209101	12209400	300	*	53	455	0.118162	104	446	0.234375	98	CHH	1.29904e-06	gain
SMEL3Ch02	12477001	12477300	300	*	79	373	0.213333	39	439	0.0907029	81	CHH	1.36117e-14	loss
SMEL3Ch02	12650101	12650400	300	*	127	481	0.26501	65	409	0.160584	87	CHH	5.00548e-08	loss
SMEL3Ch02	13397701	13398000	300	*	127	517	0.246628	60	476	0.127615	103	CHH	6.13326e-43	loss
SMEL3Ch02	13430401	13430700	300	*	164	530	0.31015	89	432	0.207373	75	CHH	1.22919e-11	loss
SMEL3Ch02	13444501	13444800	300	*	358	899	0.398446	145	565	0.257496	93	CHH	3.28918e-17	loss
SMEL3Ch02	13558501	13558800	300	*	166	688	0.242029	84	634	0.133648	102	CHH	0.00298471	loss
SMEL3Ch02	13688401	13688700	300	*	422	1214	0.347862	173	882	0.196833	93	CHH	0.0354812	loss
SMEL3Ch02	13959601	13959900	300	*	124	641	0.194401	55	601	0.092869	89	CHH	4.97756e-13	loss
SMEL3Ch02	14061301	14061600	300	*	493	938	0.525532	339	824	0.411622	92	CHH	4.94136e-08	loss
SMEL3Ch02	14230801	14231100	300	*	269	923	0.291892	101	660	0.154079	110	CHH	8.23915e-67	loss
SMEL3Ch02	14253001	14253300	300	*	290	836	0.347255	68	425	0.161593	100	CHH	5.69873e-07	loss
SMEL3Ch02	14355601	14355900	300	*	101	486	0.209016	56	527	0.10775	95	CHH	1.16652e-08	loss
SMEL3Ch02	15007201	15007500	300	*	175	709	0.247539	82	561	0.147425	87	CHH	5.1874e-05	loss
SMEL3Ch02	15275701	15276000	300	*	143	724	0.198347	49	528	0.0943396	87	CHH	3.96462e-06	loss
SMEL3Ch02	15338701	15339000	300	*	122	501	0.244533	49	360	0.138122	90	CHH	1.11269e-12	loss
SMEL3Ch02	15566401	15566700	300	*	448	1234	0.363269	219	882	0.248869	98	CHH	0.029721	loss
SMEL3Ch02	15648001	15648300	300	*	170	606	0.28125	82	519	0.159309	95	CHH	2.3829e-11	loss
SMEL3Ch02	15648301	15648600	300	*	513	1028	0.499029	238	808	0.295062	108	CHH	5.96145e-07	loss
SMEL3Ch02	15803101	15803400	300	*	166	600	0.277409	124	789	0.158028	92	CHH	2.93348e-13	loss
SMEL3Ch02	15808801	15809100	300	*	271	646	0.419753	141	536	0.263941	110	CHH	0.000298383	loss
SMEL3Ch02	15811201	15811500	300	*	174	523	0.333333	94	412	0.229469	78	CHH	2.51359e-07	loss
SMEL3Ch02	15812101	15812400	300	*	549	1445	0.380097	218	853	0.25614	109	CHH	2.02314e-06	loss
SMEL3Ch02	15852901	15853200	300	*	238	677	0.351988	123	583	0.211966	86	CHH	2.60366e-05	loss
SMEL3Ch02	16053901	16054200	300	*	94	448	0.211111	55	503	0.110891	96	CHH	0.00286859	loss
SMEL3Ch02	16268101	16268400	300	*	1216	1886	0.644597	669	1238	0.540323	108	CHH	1.61271e-11	loss
SMEL3Ch02	16612801	16613100	300	*	246	928	0.265591	115	722	0.160221	106	CHH	1.83484e-268	loss
SMEL3Ch02	16796401	16796700	300	*	292	1176	0.248727	112	766	0.147135	101	CHH	2.15579e-09	loss
SMEL3Ch02	16941001	16941300	300	*	115	471	0.245243	64	450	0.143805	97	CHH	9.44396e-14	loss
SMEL3Ch02	16974901	16975200	300	*	147	426	0.345794	80	428	0.188372	92	CHH	0.0143714	loss
SMEL3Ch02	17543401	17543700	300	*	122	449	0.272727	68	402	0.170792	97	CHH	0.00365997	loss
SMEL3Ch02	17611801	17612100	300	*	96	507	0.19057	37	445	0.0850112	96	CHH	2.05886e-21	loss
SMEL3Ch02	17697301	17697600	300	*	145	721	0.201936	47	567	0.0843585	98	CHH	0.0266781	loss
SMEL3Ch02	17834701	17835000	300	*	172	523	0.329524	89	468	0.191489	116	CHH	0.0312854	loss
SMEL3Ch02	17940301	17940600	300	*	105	547	0.193078	44	482	0.0929752	105	CHH	6.98938e-06	loss
SMEL3Ch02	18217801	18218100	300	*	233	695	0.335725	129	571	0.226876	89	CHH	1.74333e-05	loss
SMEL3Ch02	18299401	18299700	300	*	132	600	0.22093	74	663	0.112782	101	CHH	1.45019e-05	loss
SMEL3Ch02	18322801	18323100	300	*	340	1255	0.271281	210	1252	0.168262	97	CHH	5.61299e-16	loss
SMEL3Ch02	18872701	18873000	300	*	88	483	0.183505	42	521	0.082218	99	CHH	7.3208e-16	loss
SMEL3Ch02	19012501	19012800	300	*	97	455	0.214442	38	348	0.111429	80	CHH	0.0170046	loss
SMEL3Ch02	19084801	19085100	300	*	91	294	0.310811	50	282	0.179577	63	CHH	0.00242489	loss
SMEL3Ch02	19465801	19466100	300	*	218	642	0.340062	88	549	0.161525	78	CHH	0.0378493	loss
SMEL3Ch02	21934201	21934500	300	*	187	664	0.282282	101	565	0.179894	103	CHH	1.38651e-14	loss
SMEL3Ch02	21968101	21968400	300	*	114	485	0.23614	58	549	0.107078	94	CHH	2.54739e-73	loss
SMEL3Ch02	22135801	22136100	300	*	71	285	0.250871	28	252	0.114173	53	CHH	7.09916e-06	loss
SMEL3Ch02	22175701	22176000	300	*	273	1019	0.268364	102	829	0.123947	109	CHH	0.00405354	loss
SMEL3Ch02	22272001	22272300	300	*	367	1062	0.345865	111	551	0.202532	95	CHH	0.000165678	loss
SMEL3Ch02	22310701	22311000	300	*	274	790	0.347222	107	492	0.218623	91	CHH	0.0123014	loss
SMEL3Ch02	23245801	23246100	300	*	162	549	0.295826	64	474	0.136555	93	CHH	4.97076e-05	loss
SMEL3Ch02	23329201	23329500	300	*	88	470	0.188559	23	299	0.0797342	65	CHH	0.00295802	loss
SMEL3Ch02	23365201	23365500	300	*	237	799	0.297129	92	512	0.180934	81	CHH	7.65252e-05	loss
SMEL3Ch02	23401801	23402100	300	*	131	542	0.242647	59	509	0.117417	79	CHH	6.99822e-81	loss
SMEL3Ch02	24043501	24043800	300	*	78	390	0.201531	35	356	0.100559	86	CHH	4.52378e-25	loss
SMEL3Ch02	24338101	24338400	300	*	100	418	0.240476	59	445	0.134228	103	CHH	1.13115e-16	loss
SMEL3Ch02	24472801	24473100	300	*	109	518	0.211538	49	451	0.110375	100	CHH	4.90618e-42	loss
SMEL3Ch02	24487801	24488100	300	*	139	697	0.200286	55	568	0.0982456	107	CHH	9.1759e-08	loss
SMEL3Ch02	24511201	24511500	300	*	101	427	0.237762	46	367	0.127371	89	CHH	0.000101767	loss
SMEL3Ch02	25368901	25369200	300	*	95	508	0.188235	32	415	0.0791367	96	CHH	3.02813e-237	loss
SMEL3Ch02	25459201	25459500	300	*	313	1069	0.293184	151	851	0.178195	93	CHH	0.0427842	loss
SMEL3Ch02	25566001	25566300	300	*	204	447	0.45657	130	381	0.342037	54	CHH	0.000393003	loss
SMEL3Ch02	25732801	25733100	300	*	85	411	0.208232	39	423	0.0941176	88	CHH	0.000110019	loss
SMEL3Ch02	26694001	26694300	300	*	199	916	0.217865	51	492	0.105263	110	CHH	1.81983e-10	loss
SMEL3Ch02	26787601	26787900	300	*	136	514	0.265504	104	692	0.151297	92	CHH	0.0301576	loss
SMEL3Ch02	26800201	26800500	300	*	96	506	0.190945	49	551	0.0904159	84	CHH	2.22328e-14	loss
SMEL3Ch02	27440101	27440400	300	*	112	580	0.194158	27	391	0.0712468	91	CHH	1.6915e-08	loss
SMEL3Ch02	27748801	27749100	300	*	172	572	0.301394	95	510	0.1875	87	CHH	0.00545558	loss
SMEL3Ch02	27761701	27762000	300	*	167	574	0.291667	94	500	0.189243	102	CHH	0.000236895	loss
SMEL3Ch02	27779101	27779400	300	*	689	1656	0.416164	502	1616	0.310878	89	CHH	3.77617e-15	loss
SMEL3Ch02	27799801	27800100	300	*	112	605	0.186161	30	383	0.0805195	74	CHH	1.30519e-17	loss
SMEL3Ch02	28020001	28020300	300	*	259	1025	0.253165	73	549	0.134301	95	CHH	1.47695e-66	loss
SMEL3Ch02	28032901	28033200	300	*	169	579	0.292599	76	407	0.188264	82	CHH	5.91792e-06	loss
SMEL3Ch02	28049101	28049400	300	*	188	695	0.271162	79	518	0.153846	86	CHH	2.31678e-26	loss
SMEL3Ch02	28097101	28097400	300	*	191	679	0.281938	88	515	0.172147	91	CHH	1.22522e-05	loss
SMEL3Ch02	28117801	28118100	300	*	251	866	0.290323	120	675	0.17873	98	CHH	0.000813657	loss
SMEL3Ch02	28328101	28328400	300	*	268	929	0.288937	130	740	0.17655	92	CHH	5.27734e-06	loss
SMEL3Ch02	28519201	28519500	300	*	212	792	0.268262	132	790	0.167929	115	CHH	8.63403e-08	loss
SMEL3Ch02	28580401	28580700	300	*	217	745	0.291834	128	701	0.183499	96	CHH	0.000253614	loss
SMEL3Ch02	28617901	28618200	300	*	86	402	0.215347	37	371	0.101877	86	CHH	2.18424e-35	loss
SMEL3Ch02	28632601	28632900	300	*	151	699	0.216833	63	565	0.112875	84	CHH	0.00675132	loss
SMEL3Ch02	28708501	28708800	300	*	117	534	0.220149	50	453	0.112088	81	CHH	7.10887e-21	loss
SMEL3Ch02	29078101	29078400	300	*	111	521	0.214149	42	380	0.112565	86	CHH	1.74531e-05	loss
SMEL3Ch02	29114401	29114700	300	*	481	1191	0.404023	248	902	0.275442	119	CHH	0.00748015	loss
SMEL3Ch02	29411401	29411700	300	*	81	300	0.271523	57	408	0.141463	73	CHH	7.28204e-16	loss
SMEL3Ch02	29534101	29534400	300	*	341	482	0.706612	245	488	0.502041	73	CHH	0.00325625	loss
SMEL3Ch02	29596201	29596500	300	*	280	691	0.405483	111	472	0.236287	111	CHH	0.0119577	loss
SMEL3Ch02	29700301	29700600	300	*	207	716	0.289694	176	431	0.408776	95	CHH	1.82431e-06	gain
SMEL3Ch02	29744101	29744400	300	*	167	654	0.256098	76	583	0.131624	97	CHH	9.28554e-15	loss
SMEL3Ch02	29769601	29769900	300	*	298	702	0.424716	113	395	0.287154	84	CHH	2.98755e-18	loss
SMEL3Ch02	29802301	29802600	300	*	99	416	0.239234	98	736	0.134146	87	CHH	4.26105e-07	loss
SMEL3Ch02	29841901	29842200	300	*	153	576	0.266436	88	567	0.156415	94	CHH	9.7758e-11	loss
SMEL3Ch02	30000601	30000900	300	*	199	638	0.3125	82	458	0.180435	97	CHH	1.21386e-38	loss
SMEL3Ch02	30036001	30036300	300	*	317	921	0.344529	183	1226	0.149837	99	CHH	0.0348926	loss
SMEL3Ch02	30044401	30044700	300	*	188	713	0.264336	98	615	0.160454	71	CHH	5.69003e-05	loss
SMEL3Ch02	30108901	30109200	300	*	106	596	0.17893	20	329	0.0634441	61	CHH	3.97074e-51	loss
SMEL3Ch02	30158701	30159000	300	*	168	778	0.216667	91	789	0.116308	107	CHH	1.07579e-16	loss
SMEL3Ch02	30261601	30261900	300	*	136	632	0.216088	55	493	0.113131	96	CHH	2.78972e-26	loss
SMEL3Ch02	30297301	30297600	300	*	280	972	0.288501	114	638	0.179688	83	CHH	0.00218305	loss
SMEL3Ch02	30314401	30314700	300	*	165	576	0.287197	82	474	0.17437	81	CHH	3.14077e-16	loss
SMEL3Ch02	30341401	30341700	300	*	428	1366	0.313596	154	759	0.203679	107	CHH	2.57792e-07	loss
SMEL3Ch02	30505501	30505800	300	*	257	521	0.493308	126	359	0.351801	70	CHH	5.76991e-09	loss
SMEL3Ch02	30550801	30551100	300	*	147	541	0.27256	59	387	0.154242	80	CHH	1.4274e-05	loss
SMEL3Ch02	30562501	30562800	300	*	204	697	0.293276	90	476	0.190377	113	CHH	8.6198e-36	loss
SMEL3Ch02	30591001	30591300	300	*	88	336	0.263314	51	324	0.159509	77	CHH	5.05852e-06	loss
SMEL3Ch02	30661501	30661800	300	*	202	557	0.363148	126	575	0.220104	94	CHH	3.79457e-05	loss
SMEL3Ch02	30699601	30699900	300	*	116	477	0.244259	60	435	0.139588	88	CHH	9.10623e-08	loss
SMEL3Ch02	30845701	30846000	300	*	146	726	0.201923	35	444	0.0807175	97	CHH	8.64457e-21	loss
SMEL3Ch02	30905401	30905700	300	*	332	784	0.423664	207	681	0.304539	92	CHH	1.13032e-05	loss
SMEL3Ch02	30992101	30992400	300	*	137	519	0.264875	101	637	0.159624	92	CHH	4.01588e-15	loss
SMEL3Ch02	31006501	31006800	300	*	439	1021	0.430108	194	631	0.308057	104	CHH	0.0302639	loss
SMEL3Ch02	31173001	31173300	300	*	182	683	0.267153	79	491	0.162272	98	CHH	4.74086e-09	loss
SMEL3Ch02	31242001	31242300	300	*	162	577	0.28152	81	463	0.176344	90	CHH	0.0046168	loss
SMEL3Ch02	31242601	31242900	300	*	202	611	0.331158	93	421	0.222222	74	CHH	0.00679092	loss
SMEL3Ch02	31242901	31243200	300	*	134	426	0.315421	57	400	0.144279	87	CHH	2.19502e-10	loss
SMEL3Ch02	31275901	31276200	300	*	215	605	0.355848	125	567	0.221441	66	CHH	5.20709e-07	loss
SMEL3Ch02	31281001	31281300	300	*	286	958	0.298958	104	551	0.189873	110	CHH	0.00204466	loss
SMEL3Ch02	31480201	31480500	300	*	142	653	0.218321	44	429	0.104408	94	CHH	0.00218281	loss
SMEL3Ch02	31506301	31506600	300	*	409	1377	0.297317	174	979	0.178389	108	CHH	3.24363e-121	loss
SMEL3Ch02	31549201	31549500	300	*	415	662	0.626506	275	532	0.516854	93	CHH	6.01662e-06	loss
SMEL3Ch02	31582201	31582500	300	*	251	956	0.263048	110	707	0.156559	92	CHH	1.00957e-35	loss
SMEL3Ch02	31604401	31604700	300	*	150	364	0.412568	71	278	0.257143	55	CHH	8.52197e-08	loss
SMEL3Ch02	31746601	31746900	300	*	250	853	0.293567	69	381	0.182768	85	CHH	0.0155646	loss
SMEL3Ch02	32087401	32087700	300	*	207	840	0.247031	86	657	0.132018	112	CHH	4.92107e-27	loss
SMEL3Ch02	33201301	33201600	300	*	151	694	0.218391	61	577	0.107081	123	CHH	0.0419256	loss
SMEL3Ch02	33575401	33575700	300	*	142	636	0.224138	71	592	0.121212	106	CHH	3.9051e-05	loss
SMEL3Ch02	33592501	33592800	300	*	372	1346	0.276706	145	862	0.168981	85	CHH	7.2469e-12	loss
SMEL3Ch02	34127101	34127400	300	*	191	705	0.27157	97	625	0.1563	76	CHH	1.57701e-08	loss
SMEL3Ch02	34150501	34150800	300	*	93	482	0.194215	40	507	0.0805501	98	CHH	0.0451197	loss
SMEL3Ch02	34284001	34284300	300	*	250	852	0.293911	87	468	0.187234	116	CHH	4.94834e-19	loss
SMEL3Ch02	34297201	34297500	300	*	149	535	0.27933	58	371	0.158177	92	CHH	2.33792e-05	loss
SMEL3Ch02	34441201	34441500	300	*	202	805	0.251549	77	586	0.132653	109	CHH	0.00483115	loss
SMEL3Ch02	34528201	34528500	300	*	68	363	0.189041	28	349	0.0826211	77	CHH	5.25263e-15	loss
SMEL3Ch02	34667701	34668000	300	*	101	405	0.250614	68	527	0.130435	88	CHH	0.0120615	loss
SMEL3Ch02	34694401	34694700	300	*	149	468	0.319149	130	596	0.219064	96	CHH	0.00313159	loss
SMEL3Ch02	34880701	34881000	300	*	219	834	0.263158	113	733	0.155102	93	CHH	6.38354e-20	loss
SMEL3Ch02	35087701	35088000	300	*	89	416	0.215311	43	500	0.0876494	90	CHH	9.8882e-29	loss
SMEL3Ch02	35269801	35270100	300	*	113	519	0.21881	49	434	0.114679	105	CHH	0.000190432	loss
SMEL3Ch02	35411401	35411700	300	*	10	24	0.423077	2	17	0.157895	2	CHH	0.00156196	loss
SMEL3Ch02	35518201	35518500	300	*	100	422	0.238208	57	419	0.137767	96	CHH	0.00319545	loss
SMEL3Ch02	35583901	35584200	300	*	387	988	0.391919	210	895	0.235229	94	CHH	0.00777625	loss
SMEL3Ch02	35631601	35631900	300	*	151	449	0.337029	71	375	0.190981	85	CHH	4.03451e-214	loss
SMEL3Ch02	35936101	35936400	300	*	580	1667	0.348113	274	1430	0.192039	105	CHH	2.59259e-108	loss
SMEL3Ch02	36029101	36029400	300	*	100	356	0.282123	66	388	0.171795	76	CHH	0.000143834	loss
SMEL3Ch02	37568101	37568400	300	*	260	948	0.274737	87	576	0.152249	143	CHH	2.48619e-06	loss
SMEL3Ch02	37658101	37658400	300	*	143	553	0.259459	69	497	0.140281	89	CHH	0.00820321	loss
SMEL3Ch02	37880701	37881000	300	*	164	695	0.236729	63	477	0.133612	91	CHH	5.5327e-11	loss
SMEL3Ch02	37988101	37988400	300	*	50	201	0.251232	31	217	0.146119	40	CHH	4.42731e-10	loss
SMEL3Ch02	38075701	38076000	300	*	134	469	0.286624	75	411	0.184019	94	CHH	1.9081e-19	loss
SMEL3Ch02	38076301	38076600	300	*	523	1287	0.406517	303	1014	0.299213	116	CHH	0.00121624	loss
SMEL3Ch02	38380501	38380800	300	*	285	898	0.317778	171	832	0.206235	102	CHH	1.3673e-09	loss
SMEL3Ch02	38568001	38568300	300	*	221	827	0.267793	123	812	0.152334	98	CHH	2.04441e-23	loss
SMEL3Ch02	38581201	38581500	300	*	163	635	0.257457	66	453	0.147253	101	CHH	1.62692e-110	loss
SMEL3Ch02	38613301	38613600	300	*	123	708	0.174648	42	607	0.0706076	101	CHH	4.03338e-08	loss
SMEL3Ch02	38641201	38641500	300	*	160	741	0.216689	49	441	0.112867	85	CHH	1.66659e-06	loss
SMEL3Ch02	38740501	38740800	300	*	204	770	0.265544	99	608	0.163934	86	CHH	8.40804e-60	loss
SMEL3Ch02	38789401	38789700	300	*	86	406	0.213235	39	436	0.0913242	89	CHH	0	loss
SMEL3Ch02	38808601	38808900	300	*	110	381	0.289817	95	512	0.18677	89	CHH	8.67637e-65	loss
SMEL3Ch02	38889301	38889600	300	*	85	374	0.228723	49	389	0.127877	91	CHH	8.8239e-10	loss
SMEL3Ch02	38925001	38925300	300	*	129	498	0.26	57	374	0.154255	93	CHH	0.0006192	loss
SMEL3Ch02	39002101	39002400	300	*	102	404	0.253695	91	597	0.153589	97	CHH	0.00155854	loss
SMEL3Ch02	39117901	39118200	300	*	107	455	0.236324	67	552	0.122744	104	CHH	2.23083e-19	loss
SMEL3Ch02	39298801	39299100	300	*	35	138	0.257143	15	127	0.124031	5	CHH	2.74913e-39	loss
SMEL3Ch02	39470701	39471000	300	*	276	891	0.31019	98	488	0.202041	104	CHH	1.09152e-05	loss
SMEL3Ch02	39508201	39508500	300	*	137	531	0.258912	81	521	0.156788	85	CHH	1.43342e-06	loss
SMEL3Ch02	39872101	39872400	300	*	95	412	0.231884	58	465	0.126338	102	CHH	0.00484398	loss
SMEL3Ch02	39927301	39927600	300	*	694	1567	0.442957	193	817	0.236874	119	CHH	0.0017285	loss
SMEL3Ch02	40283101	40283400	300	*	207	911	0.22782	61	489	0.126273	98	CHH	9.88542e-11	loss
SMEL3Ch02	40310101	40310400	300	*	151	567	0.267135	85	539	0.158965	122	CHH	0.000163557	loss
SMEL3Ch02	40403401	40403700	300	*	263	899	0.293008	102	547	0.187614	103	CHH	1.37069e-09	loss
SMEL3Ch02	40421701	40422000	300	*	145	567	0.256591	67	488	0.138776	95	CHH	0.00418103	loss
SMEL3Ch02	40478401	40478700	300	*	200	679	0.295154	91	491	0.186613	79	CHH	4.91941e-16	loss
SMEL3Ch02	40518601	40518900	300	*	264	787	0.335868	185	855	0.217036	101	CHH	0	loss
SMEL3Ch02	40536901	40537200	300	*	468	1194	0.39214	265	1088	0.244037	104	CHH	0	loss
SMEL3Ch02	40537201	40537500	300	*	277	778	0.35641	110	435	0.254005	102	CHH	4.069e-10	loss
SMEL3Ch02	40578001	40578300	300	*	201	718	0.280556	126	784	0.161578	86	CHH	0.0010985	loss
SMEL3Ch02	40632001	40632300	300	*	100	411	0.244552	64	477	0.135699	89	CHH	0.0238848	loss
SMEL3Ch02	40737301	40737600	300	*	183	611	0.300163	49	395	0.125945	71	CHH	3.01725e-05	loss
SMEL3Ch02	41193301	41193600	300	*	163	658	0.248485	72	490	0.148374	104	CHH	1.94895e-07	loss
SMEL3Ch02	41962801	41963100	300	*	73	366	0.201087	37	386	0.0979381	82	CHH	8.92012e-08	loss
SMEL3Ch02	42019801	42020100	300	*	397	1593	0.24953	193	1389	0.139468	106	CHH	9.75672e-19	loss
SMEL3Ch02	42391201	42391500	300	*	98	411	0.239709	52	394	0.133838	82	CHH	0.00180302	loss
SMEL3Ch02	42420601	42420900	300	*	138	548	0.252727	75	514	0.147287	110	CHH	4.62781e-05	loss
SMEL3Ch02	42426301	42426600	300	*	72	343	0.211594	47	446	0.107143	82	CHH	1.41868e-08	loss
SMEL3Ch02	42432001	42432300	300	*	158	536	0.295539	74	400	0.186567	95	CHH	1.87193e-05	loss
SMEL3Ch02	42473401	42473700	300	*	122	462	0.265086	59	387	0.154242	85	CHH	2.50307e-08	loss
SMEL3Ch02	42652501	42652800	300	*	204	715	0.285914	145	785	0.185515	119	CHH	4.25014e-11	loss
SMEL3Ch02	42708001	42708300	300	*	308	838	0.367857	153	761	0.201835	106	CHH	9.13973e-08	loss
SMEL3Ch02	42841501	42841800	300	*	81	336	0.242604	33	324	0.104294	74	CHH	3.25971e-06	loss
SMEL3Ch02	42871201	42871500	300	*	238	604	0.394389	94	460	0.205628	112	CHH	0.00391453	loss
SMEL3Ch02	43087201	43087500	300	*	151	485	0.312115	82	437	0.189066	94	CHH	6.41352e-05	loss
SMEL3Ch02	43108201	43108500	300	*	107	437	0.246014	55	402	0.138614	81	CHH	2.52459e-11	loss
SMEL3Ch02	43130401	43130700	300	*	144	498	0.29	81	452	0.180617	101	CHH	0.0100418	loss
SMEL3Ch02	43291501	43291800	300	*	150	521	0.288719	100	585	0.172061	92	CHH	1.18082e-51	loss
SMEL3Ch02	43472101	43472400	300	*	87	432	0.202765	51	511	0.101365	105	CHH	1.50869e-269	loss
SMEL3Ch02	43544401	43544700	300	*	142	486	0.293033	106	565	0.188713	95	CHH	4.6307e-11	loss
SMEL3Ch02	43728301	43728600	300	*	71	286	0.25	39	276	0.143885	68	CHH	0.00639967	loss
SMEL3Ch02	43838401	43838700	300	*	1100	1982	0.55494	456	1142	0.399476	108	CHH	0.00106623	loss
SMEL3Ch02	43840201	43840500	300	*	98	478	0.20625	40	464	0.0879828	99	CHH	3.0535e-12	loss
SMEL3Ch02	43978201	43978500	300	*	196	730	0.269126	97	708	0.138028	121	CHH	0	loss
SMEL3Ch02	44021101	44021400	300	*	41	186	0.223404	18	174	0.107955	37	CHH	2.47179e-25	loss
SMEL3Ch02	44078101	44078400	300	*	319	1176	0.271647	177	1077	0.164968	111	CHH	4.71864e-11	loss
SMEL3Ch02	44078701	44079000	300	*	535	1313	0.407605	257	903	0.285083	125	CHH	0.00454756	loss
SMEL3Ch02	44172901	44173200	300	*	191	700	0.273504	104	680	0.153959	103	CHH	3.63575e-09	loss
SMEL3Ch02	44269801	44270100	300	*	120	466	0.258547	68	446	0.154018	86	CHH	2.38677e-32	loss
SMEL3Ch02	44330401	44330700	300	*	86	458	0.18913	38	448	0.0866667	97	CHH	1.61312e-10	loss
SMEL3Ch02	44373001	44373300	300	*	126	413	0.306024	81	420	0.194313	95	CHH	4.45396e-07	loss
SMEL3Ch02	44453701	44454000	300	*	231	972	0.238193	91	675	0.135894	100	CHH	1.04053e-35	loss
SMEL3Ch02	44546701	44547000	300	*	186	675	0.276219	91	549	0.166969	105	CHH	0.000135796	loss
SMEL3Ch02	44682301	44682600	300	*	177	614	0.288961	84	452	0.187225	94	CHH	4.03013e-23	loss
SMEL3Ch02	44765101	44765400	300	*	170	647	0.263482	84	656	0.129179	101	CHH	0.00819279	loss
SMEL3Ch02	44914501	44914800	300	*	152	558	0.273214	105	618	0.170968	102	CHH	2.57551e-07	loss
SMEL3Ch02	45030001	45030300	300	*	239	645	0.370943	182	755	0.241744	97	CHH	4.19722e-10	loss
SMEL3Ch02	45087601	45087900	300	*	109	471	0.232558	74	624	0.119808	95	CHH	0.00350154	loss
SMEL3Ch02	45241801	45242100	300	*	132	583	0.22735	62	495	0.126761	108	CHH	0.0236729	loss
SMEL3Ch02	45315301	45315600	300	*	171	447	0.383073	83	443	0.188764	85	CHH	1.09536e-12	loss
SMEL3Ch02	45333001	45333300	300	*	69	470	0.148305	19	417	0.0477327	83	CHH	2.98492e-11	loss
SMEL3Ch02	45514801	45515100	300	*	96	548	0.176364	30	417	0.0739857	98	CHH	0.000201732	loss
SMEL3Ch02	45636601	45636900	300	*	208	638	0.326562	139	671	0.208024	103	CHH	4.829e-09	loss
SMEL3Ch02	45637201	45637500	300	*	195	690	0.283237	76	486	0.157787	107	CHH	9.51802e-38	loss
SMEL3Ch02	45750601	45750900	300	*	93	442	0.211712	51	535	0.0968343	93	CHH	5.50067e-08	loss
SMEL3Ch02	45877501	45877800	300	*	149	685	0.218341	77	668	0.116418	109	CHH	1.33969e-07	loss
SMEL3Ch02	46028401	46028700	300	*	188	553	0.340541	140	613	0.229268	83	CHH	0.00559576	loss
SMEL3Ch02	46083301	46083600	300	*	170	752	0.22679	74	622	0.120192	100	CHH	1.69792e-18	loss
SMEL3Ch02	46130701	46131000	300	*	164	616	0.26699	86	529	0.163842	87	CHH	4.00393e-43	loss
SMEL3Ch02	46524301	46524600	300	*	128	554	0.232014	74	590	0.126689	107	CHH	7.68513e-61	loss
SMEL3Ch02	46708801	46709100	300	*	183	683	0.268613	67	433	0.156322	78	CHH	5.33193e-19	loss
SMEL3Ch02	46884001	46884300	300	*	326	1239	0.263497	138	974	0.142418	107	CHH	1.08321e-15	loss
SMEL3Ch02	46955101	46955400	300	*	246	939	0.262487	57	614	0.0941558	107	CHH	7.06279e-21	loss
SMEL3Ch02	47011801	47012100	300	*	183	637	0.28795	78	495	0.158954	105	CHH	2.79887e-05	loss
SMEL3Ch02	47152501	47152800	300	*	198	798	0.24875	75	550	0.137681	96	CHH	2.16693e-12	loss
SMEL3Ch02	47196601	47196900	300	*	97	386	0.252577	64	462	0.140086	92	CHH	0.0142397	loss
SMEL3Ch02	47196901	47197200	300	*	235	1013	0.232512	147	1285	0.114996	107	CHH	7.00088e-09	loss
SMEL3Ch02	47410201	47410500	300	*	110	544	0.203297	45	481	0.0952381	98	CHH	7.18838e-24	loss
SMEL3Ch02	47427601	47427900	300	*	151	562	0.269504	74	493	0.151515	105	CHH	0.00882115	loss
SMEL3Ch02	47484001	47484300	300	*	162	845	0.192444	53	685	0.0786026	101	CHH	1.39182e-05	loss
SMEL3Ch02	47544001	47544300	300	*	359	1164	0.308748	126	797	0.158949	87	CHH	2.52583e-53	loss
SMEL3Ch02	47721301	47721600	300	*	346	1331	0.260315	119	888	0.134831	113	CHH	0.00117951	loss
SMEL3Ch02	47890501	47890800	300	*	427	1265	0.337806	121	796	0.152882	80	CHH	0.000501066	loss
SMEL3Ch02	48362101	48362400	300	*	144	560	0.258007	79	542	0.147059	108	CHH	1.8791e-21	loss
SMEL3Ch02	48421801	48422100	300	*	154	768	0.201299	63	675	0.0945347	97	CHH	0.00027388	loss
SMEL3Ch02	48623701	48624000	300	*	159	581	0.274443	83	508	0.164706	102	CHH	0.0229337	loss
SMEL3Ch02	48628801	48629100	300	*	234	711	0.329593	113	545	0.20841	115	CHH	2.13753e-13	loss
SMEL3Ch02	48927001	48927300	300	*	266	1114	0.239247	119	937	0.127796	109	CHH	3.19256e-43	loss
SMEL3Ch02	49470601	49470900	300	*	139	440	0.316742	126	598	0.211667	94	CHH	1.08347e-05	loss
SMEL3Ch02	49484701	49485000	300	*	161	508	0.317647	101	471	0.215645	87	CHH	0.00682233	loss
SMEL3Ch02	50115301	50115600	300	*	66	331	0.201201	41	421	0.0992908	77	CHH	0.00665622	loss
SMEL3Ch02	50119801	50120100	300	*	98	536	0.184015	34	419	0.0831354	82	CHH	2.58866e-35	loss
SMEL3Ch02	50801101	50801400	300	*	116	455	0.256018	54	388	0.141026	97	CHH	6.61507e-30	loss
SMEL3Ch02	50856001	50856300	300	*	207	796	0.260652	101	672	0.151335	100	CHH	8.97862e-15	loss
SMEL3Ch02	50910001	50910300	300	*	51	330	0.156627	17	343	0.0521739	82	CHH	0.00905335	loss
SMEL3Ch02	50920201	50920500	300	*	122	551	0.222423	49	425	0.117096	80	CHH	4.94002e-07	loss
SMEL3Ch02	51323101	51323400	300	*	72	355	0.204482	35	354	0.101124	84	CHH	4.55658e-05	loss
SMEL3Ch02	51351301	51351600	300	*	148	537	0.276438	71	456	0.157205	99	CHH	0.00474253	loss
SMEL3Ch02	51369901	51370200	300	*	223	831	0.268908	85	537	0.159555	106	CHH	4.63411e-06	loss
SMEL3Ch02	51430501	51430800	300	*	184	661	0.279035	106	596	0.17893	107	CHH	1.0982e-07	loss
SMEL3Ch02	51440401	51440700	300	*	149	657	0.227618	63	520	0.122605	97	CHH	0.0250921	loss
SMEL3Ch02	51550501	51550800	300	*	95	485	0.197125	50	561	0.0905861	71	CHH	0	loss
SMEL3Ch02	51585001	51585300	300	*	218	719	0.303745	107	553	0.194595	95	CHH	2.9911e-09	loss
SMEL3Ch02	51671101	51671400	300	*	86	408	0.212195	38	389	0.0997442	91	CHH	3.39725e-58	loss
SMEL3Ch02	51738901	51739200	300	*	119	429	0.278422	69	417	0.167064	70	CHH	7.08361e-05	loss
SMEL3Ch02	51886801	51887100	300	*	133	490	0.272358	64	425	0.152225	100	CHH	2.25949e-05	loss
SMEL3Ch02	52186801	52187100	300	*	111	349	0.319088	58	321	0.182663	77	CHH	5.75733e-20	loss
SMEL3Ch02	52320901	52321200	300	*	123	440	0.280543	65	450	0.146018	101	CHH	0.000392713	loss
SMEL3Ch02	52348501	52348800	300	*	108	383	0.283117	93	559	0.167558	76	CHH	0.00128282	loss
SMEL3Ch02	53692501	53692800	300	*	121	537	0.226345	47	435	0.10984	108	CHH	4.12433e-115	loss
SMEL3Ch02	53772301	53772600	300	*	280	980	0.286151	153	839	0.183115	111	CHH	0.000219819	loss
SMEL3Ch02	53955601	53955900	300	*	213	797	0.267835	109	695	0.157819	88	CHH	1.02416e-09	loss
SMEL3Ch02	53993701	53994000	300	*	265	1057	0.25118	134	1021	0.131965	100	CHH	3.02942e-06	loss
SMEL3Ch02	54000601	54000900	300	*	139	567	0.246046	104	722	0.145028	84	CHH	4.63013e-16	loss
SMEL3Ch02	54188401	54188700	300	*	216	817	0.264957	82	535	0.154562	83	CHH	4.38747e-45	loss
SMEL3Ch02	54252301	54252600	300	*	332	1083	0.306912	148	734	0.202446	97	CHH	2.6408e-06	loss
SMEL3Ch02	54375001	54375300	300	*	131	323	0.406154	85	310	0.275641	63	CHH	2.29013e-11	loss
SMEL3Ch02	54375601	54375900	300	*	90	332	0.272455	69	457	0.152505	76	CHH	2.66893e-07	loss
SMEL3Ch02	54613501	54613800	300	*	219	523	0.419048	107	479	0.224532	88	CHH	1.48156e-38	loss
SMEL3Ch02	54630601	54630900	300	*	291	1018	0.286275	99	710	0.140449	96	CHH	1.23815e-09	loss
SMEL3Ch02	55032601	55032900	300	*	594	810	0.732759	423	697	0.606581	79	CHH	0.00300088	loss
SMEL3Ch02	55043701	55044000	300	*	244	847	0.288575	73	499	0.147705	81	CHH	2.6592e-09	loss
SMEL3Ch02	55065601	55065900	300	*	124	501	0.248509	59	445	0.134228	99	CHH	0.000871995	loss
SMEL3Ch02	55312801	55313100	300	*	315	956	0.329854	141	766	0.184896	107	CHH	0.00441762	loss
SMEL3Ch02	55411201	55411500	300	*	228	918	0.248913	68	514	0.133721	97	CHH	3.73594e-10	loss
SMEL3Ch02	55508401	55508700	300	*	142	544	0.261905	84	539	0.157116	106	CHH	0.00689616	loss
SMEL3Ch02	55605301	55605600	300	*	346	683	0.506569	193	611	0.316476	90	CHH	0.00385213	loss
SMEL3Ch02	55621801	55622100	300	*	315	773	0.407742	113	403	0.281481	91	CHH	0.0119035	loss
SMEL3Ch02	55623301	55623600	300	*	182	683	0.267153	102	615	0.166937	88	CHH	0.0341213	loss
SMEL3Ch02	55623601	55623900	300	*	131	388	0.338462	66	397	0.16792	95	CHH	2.44823e-06	loss
SMEL3Ch02	55625401	55625700	300	*	122	576	0.212803	36	465	0.0792291	100	CHH	6.37936e-56	loss
SMEL3Ch02	55634101	55634400	300	*	216	739	0.292848	88	477	0.185804	99	CHH	9.35541e-08	loss
SMEL3Ch02	55715101	55715400	300	*	110	539	0.205176	42	448	0.0955556	81	CHH	1.71182e-05	loss
SMEL3Ch02	55824901	55825200	300	*	483	755	0.639366	327	621	0.526485	73	CHH	0.0102034	loss
SMEL3Ch02	55867501	55867800	300	*	150	582	0.258562	74	514	0.145349	83	CHH	5.37882e-07	loss
SMEL3Ch02	55877401	55877700	300	*	240	795	0.302384	118	736	0.161247	84	CHH	1.82044e-07	loss
SMEL3Ch02	55981501	55981800	300	*	237	1176	0.202037	74	754	0.0992063	108	CHH	1.69101e-06	loss
SMEL3Ch02	56282101	56282400	300	*	125	563	0.223009	54	492	0.111336	88	CHH	3.90671e-09	loss
SMEL3Ch02	56371501	56371800	300	*	231	1000	0.231537	75	596	0.12709	117	CHH	4.0793e-15	loss
SMEL3Ch02	56626801	56627100	300	*	464	1713	0.271137	146	972	0.150924	91	CHH	1.39501e-07	loss
SMEL3Ch02	56660101	56660400	300	*	120	422	0.285377	67	379	0.178478	91	CHH	1.71302e-06	loss
SMEL3Ch02	56713201	56713500	300	*	154	591	0.261383	71	469	0.152866	89	CHH	1.08212e-05	loss
SMEL3Ch02	56719501	56719800	300	*	276	731	0.377899	167	650	0.257669	86	CHH	0.000750307	loss
SMEL3Ch02	56720701	56721000	300	*	104	503	0.207921	46	458	0.102174	86	CHH	5.1877e-20	loss
SMEL3Ch02	56759401	56759700	300	*	125	449	0.279379	73	436	0.16895	89	CHH	8.61662e-10	loss
SMEL3Ch02	57088501	57088800	300	*	254	554	0.458633	154	434	0.355505	79	CHH	1.05749e-05	loss
SMEL3Ch02	57104401	57104700	300	*	295	869	0.339839	100	485	0.207392	89	CHH	0.0103832	loss
SMEL3Ch02	57185701	57186000	300	*	292	897	0.325918	161	730	0.221311	83	CHH	2.4947e-12	loss
SMEL3Ch02	57197701	57198000	300	*	177	670	0.264881	71	472	0.151899	79	CHH	0.000318385	loss
SMEL3Ch02	57334501	57334800	300	*	248	686	0.361919	101	471	0.215645	96	CHH	1.45951e-66	loss
SMEL3Ch02	57341701	57342000	300	*	256	731	0.350614	164	708	0.232394	86	CHH	7.1575e-12	loss
SMEL3Ch02	57342001	57342300	300	*	258	664	0.388889	177	644	0.275542	93	CHH	1.69523e-23	loss
SMEL3Ch02	57372901	57373200	300	*	84	385	0.219638	35	301	0.118812	65	CHH	0.0395908	loss
SMEL3Ch02	57565801	57566100	300	*	102	445	0.230425	45	396	0.115578	96	CHH	5.81548e-10	loss
SMEL3Ch02	57580201	57580500	300	*	164	492	0.334008	84	396	0.213568	87	CHH	1.18449e-05	loss
SMEL3Ch02	57734101	57734400	300	*	369	1101	0.335449	146	642	0.228261	100	CHH	3.64173e-14	loss
SMEL3Ch02	57745801	57746100	300	*	158	562	0.281915	73	426	0.172897	69	CHH	1.39919e-05	loss
SMEL3Ch02	57747901	57748200	300	*	425	1459	0.291581	221	1181	0.187658	83	CHH	1.02205e-73	loss
SMEL3Ch02	57761401	57761700	300	*	203	700	0.290598	65	386	0.170103	93	CHH	6.35043e-05	loss
SMEL3Ch02	57771001	57771300	300	*	253	598	0.423333	121	477	0.254697	111	CHH	0.00366457	loss
SMEL3Ch02	57935401	57935700	300	*	274	455	0.601751	126	281	0.448763	53	CHH	3.58563e-05	loss
SMEL3Ch02	58060201	58060500	300	*	175	519	0.337812	111	488	0.228571	89	CHH	6.82359e-11	loss
SMEL3Ch02	58060501	58060800	300	*	208	548	0.38	121	448	0.271111	83	CHH	3.2083e-11	loss
SMEL3Ch02	58062601	58062900	300	*	434	817	0.531136	207	483	0.428866	107	CHH	0.0285302	loss
SMEL3Ch02	58093801	58094100	300	*	135	447	0.302895	67	345	0.195965	71	CHH	0.0014446	loss
SMEL3Ch02	58168501	58168800	300	*	452	651	0.693721	234	471	0.496829	99	CHH	0.000490418	loss
SMEL3Ch02	58179901	58180200	300	*	163	461	0.354212	74	325	0.229358	72	CHH	1.87223e-234	loss
SMEL3Ch02	58180201	58180500	300	*	194	385	0.503876	97	316	0.308176	68	CHH	0.000317355	loss
SMEL3Ch02	58225801	58226100	300	*	349	1022	0.341797	170	734	0.232337	89	CHH	1.96108e-16	loss
SMEL3Ch02	58257301	58257600	300	*	206	510	0.404297	72	256	0.282946	58	CHH	7.25415e-17	loss
SMEL3Ch02	58302901	58303200	300	*	70	318	0.221875	37	327	0.115502	79	CHH	1.25509e-06	loss
SMEL3Ch02	58311901	58312200	300	*	114	540	0.212177	37	385	0.0981912	84	CHH	0.00234758	loss
SMEL3Ch02	58406701	58407000	300	*	94	390	0.242347	49	389	0.127877	94	CHH	0.000209612	loss
SMEL3Ch02	58448701	58449000	300	*	149	434	0.344037	71	345	0.207493	80	CHH	2.26734e-29	loss
SMEL3Ch02	58462501	58462800	300	*	433	1113	0.389238	290	1007	0.288404	78	CHH	7.61336e-06	loss
SMEL3Ch02	58498501	58498800	300	*	161	620	0.26045	80	516	0.156371	82	CHH	0.00045243	loss
SMEL3Ch02	58581301	58581600	300	*	190	550	0.346014	60	338	0.179412	80	CHH	2.96818e-12	loss
SMEL3Ch02	58650001	58650300	300	*	140	447	0.314031	81	386	0.21134	92	CHH	0.00106043	loss
SMEL3Ch02	58737001	58737300	300	*	270	934	0.28953	136	727	0.187929	95	CHH	0.000392171	loss
SMEL3Ch02	58759501	58759800	300	*	167	570	0.293706	110	679	0.162996	107	CHH	0.0120279	loss
SMEL3Ch02	58794601	58794900	300	*	309	811	0.381304	154	771	0.200517	97	CHH	2.07505e-07	loss
SMEL3Ch02	58860001	58860300	300	*	110	437	0.252847	70	471	0.150106	85	CHH	3.66575e-06	loss
SMEL3Ch02	58928701	58929000	300	*	215	623	0.3456	99	490	0.203252	92	CHH	3.6521e-10	loss
SMEL3Ch02	59031301	59031600	300	*	119	337	0.353982	65	337	0.19469	81	CHH	0.00256797	loss
SMEL3Ch02	59176801	59177100	300	*	205	685	0.299854	85	429	0.199536	103	CHH	0.00085005	loss
SMEL3Ch02	59255401	59255700	300	*	159	627	0.254372	78	541	0.145488	82	CHH	5.23773e-11	loss
SMEL3Ch02	59266201	59266500	300	*	282	888	0.317978	131	660	0.199396	110	CHH	5.30165e-07	loss
SMEL3Ch02	59336701	59337000	300	*	180	679	0.265786	56	355	0.159664	88	CHH	1.52082e-06	loss
SMEL3Ch02	59515201	59515500	300	*	448	890	0.503363	201	505	0.398422	89	CHH	0.00546218	loss
SMEL3Ch02	59566801	59567100	300	*	122	665	0.184408	33	401	0.0843672	89	CHH	0.000857204	loss
SMEL3Ch02	59595001	59595300	300	*	224	763	0.294118	97	593	0.164706	75	CHH	0.000202476	loss
SMEL3Ch02	59612101	59612400	300	*	506	996	0.508016	279	735	0.379919	102	CHH	2.51287e-59	loss
SMEL3Ch02	59646601	59646900	300	*	260	1043	0.249761	89	607	0.147783	96	CHH	6.60735e-07	loss
SMEL3Ch02	59731201	59731500	300	*	98	349	0.282051	59	359	0.166205	87	CHH	4.27789e-08	loss
SMEL3Ch02	59783101	59783400	300	*	225	852	0.264637	80	504	0.160079	93	CHH	1.62834e-07	loss
SMEL3Ch02	59907001	59907300	300	*	155	540	0.287823	88	473	0.187368	94	CHH	0.000203081	loss
SMEL3Ch02	60086401	60086700	300	*	113	363	0.312329	69	334	0.208333	82	CHH	0.00020791	loss
SMEL3Ch02	60102601	60102900	300	*	348	944	0.368922	175	791	0.221942	80	CHH	1.925e-13	loss
SMEL3Ch02	60123301	60123600	300	*	279	667	0.418535	113	429	0.264501	93	CHH	1.84305e-14	loss
SMEL3Ch02	60168301	60168600	300	*	236	576	0.410035	121	455	0.266958	87	CHH	0.00114663	loss
SMEL3Ch02	60323701	60324000	300	*	177	569	0.311734	77	387	0.200514	95	CHH	0.000585504	loss
SMEL3Ch02	60357901	60358200	300	*	199	829	0.240674	67	534	0.126866	91	CHH	2.21732e-23	loss
SMEL3Ch02	60390001	60390300	300	*	387	577	0.670121	212	408	0.519512	63	CHH	2.1895e-16	loss
SMEL3Ch02	60476101	60476400	300	*	107	527	0.204159	39	405	0.0982801	81	CHH	0.00103421	loss
SMEL3Ch02	60498301	60498600	300	*	111	445	0.250559	72	538	0.135185	102	CHH	4.07096e-05	loss
SMEL3Ch02	60500401	60500700	300	*	130	500	0.260956	77	507	0.153242	89	CHH	5.37448e-42	loss
SMEL3Ch02	60570001	60570300	300	*	104	376	0.277778	62	363	0.172603	78	CHH	0.00148733	loss
SMEL3Ch02	60570601	60570900	300	*	172	578	0.298276	69	396	0.175879	83	CHH	2.07937e-05	loss
SMEL3Ch02	60645601	60645900	300	*	155	494	0.314516	77	362	0.214286	82	CHH	0.0153618	loss
SMEL3Ch02	60660301	60660600	300	*	152	539	0.28281	89	498	0.18	96	CHH	0.00398478	loss
SMEL3Ch02	60669001	60669300	300	*	157	574	0.274306	68	516	0.133205	95	CHH	5.41003e-15	loss
SMEL3Ch02	60675301	60675600	300	*	175	521	0.33652	100	446	0.225446	89	CHH	0.0267198	loss
SMEL3Ch02	60741901	60742200	300	*	24	68	0.357143	20	80	0.256098	9	CHH	0.0170012	loss
SMEL3Ch02	60756601	60756900	300	*	119	497	0.240481	155	450	0.345133	97	CHH	0.000130018	gain
SMEL3Ch02	60793801	60794100	300	*	359	1145	0.313862	153	737	0.20839	87	CHH	0.0027112	loss
SMEL3Ch02	60878401	60878700	300	*	216	772	0.280362	105	598	0.176667	81	CHH	0.00158513	loss
SMEL3Ch02	60939301	60939600	300	*	405	1473	0.275254	168	1008	0.167327	106	CHH	0	loss
SMEL3Ch02	61281901	61282200	300	*	27	140	0.197183	51	155	0.33121	32	CHH	6.20988e-16	gain
SMEL3Ch02	61287001	61287300	300	*	630	904	0.696468	257	802	0.320896	112	CHH	0.0168108	loss
SMEL3Ch02	61779601	61779900	300	*	183	799	0.229713	61	487	0.126789	94	CHH	0.00101237	loss
SMEL3Ch02	61837501	61837800	300	*	176	594	0.29698	98	531	0.185741	103	CHH	3.7745e-07	loss
SMEL3Ch02	61966501	61966800	300	*	127	571	0.223386	47	405	0.117936	100	CHH	0.000211512	loss
SMEL3Ch02	63975601	63975900	300	*	142	590	0.241554	46	421	0.111111	87	CHH	9.6831e-45	loss
SMEL3Ch02	64209901	64210200	300	*	80	345	0.233429	45	346	0.132184	86	CHH	1.4274e-05	loss
SMEL3Ch02	64335301	64335600	300	*	190	306	0.62013	149	293	0.508475	46	CHH	1.47127e-14	loss
SMEL3Ch02	64371601	64371900	300	*	283	530	0.533835	118	415	0.285372	100	CHH	0.0350671	loss
SMEL3Ch02	64492501	64492800	300	*	117	583	0.201709	47	602	0.0794702	82	CHH	0.00967886	loss
SMEL3Ch02	64963501	64963800	300	*	123	707	0.174894	33	523	0.0647619	97	CHH	6.26899e-28	loss
SMEL3Ch02	65074201	65074500	300	*	130	588	0.222034	41	460	0.0909091	88	CHH	9.75826e-07	loss
SMEL3Ch02	65080201	65080500	300	*	214	960	0.223493	61	530	0.116541	108	CHH	0.0267935	loss
SMEL3Ch02	65175001	65175300	300	*	83	341	0.244898	52	463	0.113978	77	CHH	1.0297e-15	loss
SMEL3Ch02	65212501	65212800	300	*	150	730	0.206284	47	453	0.105495	95	CHH	0.0053129	loss
SMEL3Ch02	65646901	65647200	300	*	239	1106	0.216606	103	893	0.116201	79	CHH	2.11557e-06	loss
SMEL3Ch02	65938201	65938500	300	*	116	468	0.248936	89	605	0.14827	91	CHH	0.0383977	loss
SMEL3Ch02	66162901	66163200	300	*	119	344	0.346821	68	336	0.204142	67	CHH	1.6211e-11	loss
SMEL3Ch02	67016701	67017000	300	*	175	691	0.253968	88	586	0.151361	79	CHH	1.4249e-09	loss
SMEL3Ch02	67089301	67089600	300	*	183	772	0.237726	86	680	0.127566	134	CHH	1.82857e-29	loss
SMEL3Ch02	67390801	67391100	300	*	100	579	0.173838	25	374	0.0691489	93	CHH	0.0135577	loss
SMEL3Ch02	67410001	67410300	300	*	191	900	0.21286	66	633	0.105512	106	CHH	3.75956e-28	loss
SMEL3Ch02	67704001	67704300	300	*	165	686	0.241279	69	507	0.137525	111	CHH	2.31221e-07	loss
SMEL3Ch02	67818601	67818900	300	*	271	1153	0.235498	99	756	0.131926	94	CHH	0.0142895	loss
SMEL3Ch02	68051401	68051700	300	*	375	1298	0.289231	189	1055	0.179754	104	CHH	1.83834e-18	loss
SMEL3Ch02	68120101	68120400	300	*	108	469	0.231423	45	384	0.119171	77	CHH	1.14217e-13	loss
SMEL3Ch02	68122201	68122500	300	*	94	389	0.242967	51	425	0.12178	93	CHH	1.77119e-26	loss
SMEL3Ch02	68349301	68349600	300	*	114	379	0.301837	63	369	0.172507	92	CHH	1.46986e-05	loss
SMEL3Ch02	68679001	68679300	300	*	83	337	0.247788	44	360	0.124309	70	CHH	7.29671e-13	loss
SMEL3Ch02	68720401	68720700	300	*	566	1380	0.410275	206	851	0.242673	104	CHH	0.00236738	loss
SMEL3Ch02	68852101	68852400	300	*	150	679	0.221733	63	540	0.118081	98	CHH	9.99972e-67	loss
SMEL3Ch02	69123301	69123600	300	*	237	1028	0.231068	57	534	0.108209	118	CHH	3.4668e-05	loss
SMEL3Ch02	69164401	69164700	300	*	217	550	0.394928	161	575	0.280763	82	CHH	1.28861e-06	loss
SMEL3Ch02	69189601	69189900	300	*	312	850	0.367371	185	730	0.254098	116	CHH	0.00658481	loss
SMEL3Ch02	69223801	69224100	300	*	312	500	0.623506	244	493	0.494949	80	CHH	0.0136615	loss
SMEL3Ch02	69760201	69760500	300	*	184	635	0.290424	75	418	0.180952	93	CHH	6.71395e-37	loss
SMEL3Ch02	69762001	69762300	300	*	158	492	0.321862	75	389	0.194373	84	CHH	1.60921e-09	loss
SMEL3Ch02	69837901	69838200	300	*	68	234	0.292373	38	242	0.159836	56	CHH	0.000791812	loss
SMEL3Ch02	69906301	69906600	300	*	85	418	0.204762	33	348	0.0971429	84	CHH	4.91081e-12	loss
SMEL3Ch02	69922201	69922500	300	*	441	1460	0.302326	167	1099	0.152589	117	CHH	0.0166006	loss
SMEL3Ch02	69978001	69978300	300	*	225	771	0.292367	130	682	0.19152	83	CHH	7.37832e-25	loss
SMEL3Ch02	69984301	69984600	300	*	197	774	0.255155	87	667	0.13154	99	CHH	1.79308e-14	loss
SMEL3Ch02	70060801	70061100	300	*	177	584	0.303754	94	536	0.17658	107	CHH	4.07183e-48	loss
SMEL3Ch02	70092001	70092300	300	*	403	1117	0.361037	92	635	0.145997	127	CHH	3.12786e-12	loss
SMEL3Ch02	70353601	70353900	300	*	300	1027	0.292517	144	782	0.184949	106	CHH	0.00285323	loss
SMEL3Ch02	70584301	70584600	300	*	276	921	0.300108	152	792	0.192695	94	CHH	3.64524e-14	loss
SMEL3Ch02	70636501	70636800	300	*	179	747	0.24032	45	549	0.0834846	109	CHH	0.0249996	loss
SMEL3Ch02	70646401	70646700	300	*	118	512	0.231518	74	694	0.107759	110	CHH	2.44879e-33	loss
SMEL3Ch02	71199301	71199600	300	*	106	525	0.203036	45	460	0.0995671	95	CHH	0.000222214	loss
SMEL3Ch02	71214301	71214600	300	*	133	569	0.234676	60	466	0.130342	111	CHH	0.00211308	loss
SMEL3Ch02	71243101	71243400	300	*	154	570	0.270979	79	535	0.148976	92	CHH	0.0132872	loss
SMEL3Ch02	71397001	71397300	300	*	126	570	0.222028	59	521	0.114723	99	CHH	0.0115774	loss
SMEL3Ch02	71512501	71512800	300	*	362	1164	0.311321	203	1020	0.199609	81	CHH	5.20972e-05	loss
SMEL3Ch02	71512801	71513100	300	*	150	416	0.361244	61	469	0.131635	71	CHH	0.000128293	loss
SMEL3Ch02	71969401	71969700	300	*	223	529	0.421846	227	747	0.304406	95	CHH	0.00316568	loss
SMEL3Ch02	72014701	72015000	300	*	150	452	0.332599	112	500	0.2251	77	CHH	0.0328187	loss
SMEL3Ch02	72131701	72132000	300	*	254	682	0.372807	109	463	0.236559	102	CHH	1.96737e-10	loss
SMEL3Ch02	72254401	72254700	300	*	150	543	0.277064	123	738	0.167568	123	CHH	1.02632e-13	loss
SMEL3Ch02	72287401	72287700	300	*	158	442	0.358108	89	353	0.253521	84	CHH	0.0431229	loss
SMEL3Ch02	72290701	72291000	300	*	184	659	0.279879	83	493	0.169697	97	CHH	1.86199e-06	loss
SMEL3Ch02	72362401	72362700	300	*	357	1072	0.333333	190	864	0.220554	106	CHH	1.16135e-13	loss
SMEL3Ch02	72417601	72417900	300	*	238	736	0.323848	79	374	0.212766	77	CHH	3.13524e-49	loss
SMEL3Ch02	72458701	72459000	300	*	195	731	0.267394	88	550	0.161232	92	CHH	0	loss
SMEL3Ch02	72464101	72464400	300	*	499	998	0.5	284	734	0.387228	106	CHH	0.000305003	loss
SMEL3Ch02	72464701	72465000	300	*	652	914	0.712882	320	545	0.586837	87	CHH	0.0144872	loss
SMEL3Ch02	72634801	72635100	300	*	201	586	0.343537	116	582	0.200342	92	CHH	0.0101198	loss
SMEL3Ch02	72636601	72636900	300	*	278	906	0.307269	126	622	0.203526	85	CHH	2.92569e-11	loss
SMEL3Ch02	72764701	72765000	300	*	237	1029	0.230844	79	614	0.12987	96	CHH	7.09407e-07	loss
SMEL3Ch02	72893701	72894000	300	*	137	489	0.281059	61	399	0.154613	91	CHH	6.10541e-222	loss
SMEL3Ch02	72919501	72919800	300	*	427	1196	0.357262	259	1013	0.256158	87	CHH	0.0329302	loss
SMEL3Ch02	72963001	72963300	300	*	146	393	0.372152	177	361	0.490358	69	CHH	6.67052e-06	gain
SMEL3Ch02	72980101	72980400	300	*	175	588	0.298305	70	433	0.163218	105	CHH	7.28526e-05	loss
SMEL3Ch02	73112101	73112400	300	*	293	912	0.321663	115	562	0.205674	93	CHH	0.0059667	loss
SMEL3Ch02	73122901	73123200	300	*	429	763	0.562092	194	476	0.40795	88	CHH	1.76562e-10	loss
SMEL3Ch02	73231501	73231800	300	*	250	362	0.68956	172	309	0.55627	64	CHH	0.00449274	loss
SMEL3Ch02	73271101	73271400	300	*	208	694	0.300287	86	454	0.190789	100	CHH	3.14981e-06	loss
SMEL3Ch02	73294801	73295100	300	*	205	611	0.336052	95	427	0.223776	86	CHH	6.03525e-09	loss
SMEL3Ch02	73302301	73302600	300	*	221	760	0.291339	98	525	0.187856	95	CHH	6.67644e-07	loss
SMEL3Ch02	73333801	73334100	300	*	297	972	0.305955	155	818	0.190244	104	CHH	1.06854e-05	loss
SMEL3Ch02	73344301	73344600	300	*	158	645	0.24575	63	440	0.144796	91	CHH	1.14395e-05	loss
SMEL3Ch02	73358701	73359000	300	*	216	853	0.253801	92	651	0.14242	86	CHH	5.33251e-20	loss
SMEL3Ch02	73414501	73414800	300	*	456	1036	0.44027	186	583	0.319658	94	CHH	6.34202e-09	loss
SMEL3Ch02	73499701	73500000	300	*	281	484	0.580247	142	391	0.363868	68	CHH	2.10309e-12	loss
SMEL3Ch02	73548001	73548300	300	*	225	757	0.29776	107	549	0.196007	65	CHH	0	loss
SMEL3Ch02	73570501	73570800	300	*	119	434	0.275229	52	334	0.157738	72	CHH	3.8975e-07	loss
SMEL3Ch02	73582501	73582800	300	*	109	494	0.221774	47	395	0.120907	88	CHH	5.83217e-06	loss
SMEL3Ch02	73595701	73596000	300	*	196	700	0.280627	62	493	0.127273	90	CHH	8.58901e-17	loss
SMEL3Ch02	73628701	73629000	300	*	173	673	0.257778	59	422	0.141509	82	CHH	3.75555e-30	loss
SMEL3Ch02	73633201	73633500	300	*	211	718	0.294444	113	590	0.192568	97	CHH	7.58786e-30	loss
SMEL3Ch02	73666801	73667100	300	*	232	450	0.515487	110	272	0.405109	67	CHH	2.72128e-08	loss
SMEL3Ch02	73684501	73684800	300	*	145	477	0.304802	49	328	0.151515	82	CHH	2.1506e-12	loss
SMEL3Ch02	73801201	73801500	300	*	418	951	0.439664	184	611	0.301794	109	CHH	1.90444e-86	loss
SMEL3Ch02	73839901	73840200	300	*	346	1157	0.299396	166	870	0.191514	114	CHH	8.22721e-20	loss
SMEL3Ch02	73849801	73850100	300	*	219	782	0.280612	84	527	0.160681	105	CHH	6.92761e-05	loss
SMEL3Ch02	73975801	73976100	300	*	162	495	0.327968	124	562	0.221631	76	CHH	3.08006e-06	loss
SMEL3Ch02	73986601	73986900	300	*	243	731	0.332879	96	473	0.204211	82	CHH	4.45748e-13	loss
SMEL3Ch02	74136301	74136600	300	*	121	415	0.292566	50	382	0.132812	77	CHH	1.14122e-05	loss
SMEL3Ch02	74137801	74138100	300	*	116	465	0.250535	62	462	0.135776	92	CHH	0.00128033	loss
SMEL3Ch02	74338801	74339100	300	*	156	586	0.267007	53	376	0.142857	83	CHH	1.82266e-12	loss
SMEL3Ch02	74341801	74342100	300	*	588	1002	0.586653	282	604	0.466997	86	CHH	0.000131876	loss
SMEL3Ch02	74366701	74367000	300	*	352	1064	0.331144	149	766	0.195312	107	CHH	1.58034e-77	loss
SMEL3Ch02	74381401	74381700	300	*	388	986	0.393725	188	707	0.266573	113	CHH	0.000629622	loss
SMEL3Ch02	74442901	74443200	300	*	155	602	0.258278	67	527	0.128544	87	CHH	7.30567e-09	loss
SMEL3Ch02	74599801	74600100	300	*	102	302	0.338816	52	310	0.169872	75	CHH	2.39921e-05	loss
SMEL3Ch02	74724001	74724300	300	*	197	614	0.321429	117	579	0.203098	95	CHH	5.98337e-26	loss
SMEL3Ch02	74908801	74909100	300	*	121	412	0.294686	66	367	0.181572	90	CHH	0.00539332	loss
SMEL3Ch02	74937301	74937600	300	*	189	479	0.39501	97	405	0.240786	93	CHH	0.0101581	loss
SMEL3Ch02	74970301	74970600	300	*	480	889	0.539843	261	636	0.410658	89	CHH	5.70681e-139	loss
SMEL3Ch02	74992801	74993100	300	*	268	873	0.307429	110	558	0.198214	102	CHH	0.000156126	loss
SMEL3Ch02	75050101	75050400	300	*	79	433	0.183908	32	401	0.0818859	75	CHH	4.117e-81	loss
SMEL3Ch02	75256201	75256500	300	*	220	725	0.303989	98	506	0.194882	94	CHH	4.82186e-20	loss
SMEL3Ch02	75292801	75293100	300	*	662	1019	0.649363	318	610	0.521242	87	CHH	4.89213e-06	loss
SMEL3Ch02	75310501	75310800	300	*	171	488	0.35102	112	479	0.234927	57	CHH	4.02998e-06	loss
SMEL3Ch02	75321001	75321300	300	*	172	564	0.305654	77	394	0.19697	88	CHH	0.000825707	loss
SMEL3Ch02	75333601	75333900	300	*	338	780	0.433504	127	411	0.309927	101	CHH	1.61275e-53	loss
SMEL3Ch02	75333901	75334200	300	*	543	1308	0.415267	245	873	0.281143	102	CHH	2.55528e-08	loss
SMEL3Ch02	75345301	75345600	300	*	311	699	0.445078	197	578	0.341379	93	CHH	3.65847e-05	loss
SMEL3Ch02	75382801	75383100	300	*	111	288	0.386207	81	318	0.25625	67	CHH	0.00436989	loss
SMEL3Ch02	75402301	75402600	300	*	186	435	0.427918	189	341	0.553936	84	CHH	0.0427029	gain
SMEL3Ch02	75579601	75579900	300	*	491	1058	0.464151	269	742	0.362903	103	CHH	0.0128517	loss
SMEL3Ch02	75667201	75667500	300	*	152	488	0.312245	63	391	0.16285	91	CHH	1.47454e-46	loss
SMEL3Ch02	75669001	75669300	300	*	202	657	0.308042	92	465	0.199143	75	CHH	2.63875e-25	loss
SMEL3Ch02	75825001	75825300	300	*	185	397	0.466165	170	298	0.57	71	CHH	0.00113395	gain
SMEL3Ch02	75917701	75918000	300	*	323	455	0.708972	188	346	0.543103	77	CHH	0.0125747	loss
SMEL3Ch02	76451101	76451400	300	*	102	573	0.17913	30	398	0.0775	83	CHH	1.15383e-06	loss
SMEL3Ch02	76452901	76453200	300	*	272	919	0.296417	101	523	0.194286	105	CHH	3.68879e-10	loss
SMEL3Ch02	76546201	76546500	300	*	661	1510	0.437831	154	503	0.306931	103	CHH	8.76892e-09	loss
SMEL3Ch02	76546501	76546800	300	*	540	1017	0.530913	214	509	0.420744	107	CHH	0	loss
SMEL3Ch02	76573501	76573800	300	*	449	1262	0.356013	160	773	0.207742	104	CHH	5.53208e-13	loss
SMEL3Ch02	76573801	76574100	300	*	120	430	0.280093	60	354	0.171348	73	CHH	1.16539e-06	loss
SMEL3Ch02	76581901	76582200	300	*	184	637	0.289515	73	408	0.180488	78	CHH	0	loss
SMEL3Ch02	76686601	76686900	300	*	313	824	0.380145	136	530	0.257519	94	CHH	7.29528e-05	loss
SMEL3Ch02	76699801	76700100	300	*	307	921	0.333694	181	787	0.230672	98	CHH	1.5743e-05	loss
SMEL3Ch02	76771201	76771500	300	*	115	318	0.3625	43	221	0.197309	52	CHH	1.42653e-07	loss
SMEL3Ch02	76938001	76938300	300	*	356	1110	0.321043	149	740	0.202156	93	CHH	2.88236e-40	loss
SMEL3Ch02	76938901	76939200	300	*	121	430	0.282407	66	384	0.173575	84	CHH	1.47979e-18	loss
SMEL3Ch02	77056201	77056500	300	*	460	1165	0.39503	106	420	0.253555	92	CHH	2.50233e-07	loss
SMEL3Ch02	77057101	77057400	300	*	221	641	0.345257	109	493	0.222222	88	CHH	0.00020821	loss
SMEL3Ch02	77073301	77073600	300	*	176	578	0.305172	86	427	0.202797	93	CHH	1.0647e-16	loss
SMEL3Ch02	77076301	77076600	300	*	190	527	0.361059	121	486	0.25	81	CHH	3.0661e-12	loss
SMEL3Ch02	77084101	77084400	300	*	217	685	0.317322	149	756	0.197889	97	CHH	1.86836e-07	loss
SMEL3Ch02	77152501	77152800	300	*	135	424	0.319249	64	316	0.204403	69	CHH	0.00615641	loss
SMEL3Ch02	77226301	77226600	300	*	239	684	0.349854	99	495	0.201207	95	CHH	0.000639285	loss
SMEL3Ch02	77260501	77260800	300	*	641	1068	0.6	232	539	0.430684	87	CHH	0.000157001	loss
SMEL3Ch02	77333701	77334000	300	*	251	773	0.325161	89	419	0.213777	90	CHH	4.11394e-08	loss
SMEL3Ch02	77433301	77433600	300	*	186	661	0.282051	77	447	0.173719	91	CHH	4.00234e-13	loss
SMEL3Ch02	77516401	77516700	300	*	136	438	0.311364	79	448	0.177778	92	CHH	0.000108014	loss
SMEL3Ch02	77518201	77518500	300	*	261	632	0.413249	139	445	0.313199	89	CHH	0.000308596	loss
SMEL3Ch02	77670601	77670900	300	*	214	740	0.289757	111	589	0.189509	74	CHH	1.67308e-05	loss
SMEL3Ch02	78380401	78380700	300	*	342	458	0.745652	157	337	0.466077	76	CHH	7.17792e-10	loss
SMEL3Ch02	78548401	78548700	300	*	675	948	0.711579	213	413	0.515663	99	CHH	2.04475e-05	loss
SMEL3Ch02	78580801	78581100	300	*	631	1143	0.551965	270	710	0.380618	98	CHH	1.28423e-22	loss
SMEL3Ch02	78687901	78688200	300	*	241	609	0.396072	136	463	0.294624	103	CHH	0.00468027	loss
SMEL3Ch02	78910201	78910500	300	*	231	813	0.284663	68	550	0.125	100	CHH	1.17738e-09	loss
SMEL3Ch02	78919501	78919800	300	*	430	884	0.486456	240	650	0.369632	99	CHH	3.09984e-10	loss
SMEL3Ch02	79342801	79343100	300	*	171	497	0.344689	101	422	0.240566	88	CHH	1.05452e-05	loss
SMEL3Ch02	79428001	79428300	300	*	145	409	0.355231	103	490	0.211382	90	CHH	3.25971e-06	loss
SMEL3Ch02	79664701	79665000	300	*	349	790	0.441919	175	568	0.308772	97	CHH	1.59663e-05	loss
SMEL3Ch02	79744501	79744800	300	*	306	599	0.510815	236	579	0.407917	69	CHH	0.00140391	loss
SMEL3Ch02	79913401	79913700	300	*	245	596	0.411371	178	598	0.298333	76	CHH	0.00115384	loss
SMEL3Ch02	80295601	80295900	300	*	381	649	0.58679	182	379	0.480315	73	CHH	0.0118166	loss
SMEL3Ch02	80295901	80296200	300	*	479	1064	0.450281	226	655	0.34551	99	CHH	0.00235255	loss
SMEL3Ch02	80452801	80453100	300	*	303	513	0.590291	173	415	0.417266	102	CHH	0.0105519	loss
SMEL3Ch02	80489101	80489400	300	*	411	559	0.734403	300	494	0.606855	88	CHH	0.0038512	loss
SMEL3Ch02	80648401	80648700	300	*	192	482	0.39876	141	483	0.292784	80	CHH	0.0040363	loss
SMEL3Ch02	80852701	80853000	300	*	88	328	0.269697	41	250	0.166667	54	CHH	9.58211e-07	loss
SMEL3Ch02	81379501	81379800	300	*	475	928	0.511828	282	692	0.407781	87	CHH	3.88798e-15	loss
SMEL3Ch02	81384301	81384600	300	*	152	302	0.503289	74	210	0.353774	51	CHH	0.000103181	loss
SMEL3Ch02	81402301	81402600	300	*	118	392	0.30203	57	287	0.200692	54	CHH	6.1032e-06	loss
SMEL3Ch02	81417901	81418200	300	*	180	431	0.418014	112	358	0.313889	68	CHH	0.00844674	loss
SMEL3Ch02	81465301	81465600	300	*	153	329	0.465257	105	291	0.361775	70	CHH	1.91604e-05	loss
SMEL3Ch02	81635701	81636000	300	*	389	1007	0.386521	116	432	0.269585	103	CHH	1.36864e-23	loss
SMEL3Ch02	81978601	81978900	300	*	220	431	0.510393	156	424	0.368545	80	CHH	3.03799e-07	loss
SMEL3Ch02	82043701	82044000	300	*	481	718	0.669444	337	612	0.550489	94	CHH	0.0125763	loss
SMEL3Ch02	82437001	82437300	300	*	163	332	0.491018	96	274	0.351449	65	CHH	2.23563e-08	loss
SMEL3Ch02	82511701	82512000	300	*	319	513	0.621359	170	407	0.418093	71	CHH	1.88254e-07	loss
SMEL3Ch02	82512001	82512300	300	*	634	886	0.71509	262	445	0.588367	96	CHH	6.65804e-12	loss
SMEL3Ch02	82682701	82683000	300	*	185	702	0.264205	87	557	0.157424	71	CHH	1.12865e-08	loss
SMEL3Ch02	82874701	82875000	300	*	172	518	0.332692	85	406	0.210784	90	CHH	1.05325e-08	loss
SMEL3Ch02	82975501	82975800	300	*	259	712	0.364146	109	432	0.253456	104	CHH	0.0122971	loss
SMEL3Ch02	82979701	82980000	300	*	827	1077	0.767377	838	1339	0.625652	88	CHH	4.66504e-07	loss
SMEL3Ch02	82985701	82986000	300	*	290	705	0.411598	125	564	0.222615	99	CHH	0.00363387	loss
SMEL3Ch02	83014801	83015100	300	*	541	1565	0.345884	297	1243	0.239357	102	CHH	4.03983e-25	loss
SMEL3Ch02	83015101	83015400	300	*	178	597	0.298831	113	590	0.192568	98	CHH	5.90787e-17	loss
SMEL3Ch02	83185501	83185800	300	*	300	630	0.476266	135	374	0.361702	77	CHH	0.0267868	loss
SMEL3Ch02	83275201	83275500	300	*	420	511	0.820663	228	416	0.547847	87	CHH	2.28501e-05	loss
SMEL3Ch02	83275501	83275800	300	*	517	747	0.691589	294	523	0.561905	97	CHH	0.0104055	loss
SMEL3Ch02	83323801	83324100	300	*	708	1737	0.407706	321	1101	0.291931	106	CHH	0.0119462	loss
SMEL3Ch03	97802	98101	300	*	253	591	0.428331	150	517	0.290944	77	CHH	0.000837121	loss
SMEL3Ch03	101702	102001	300	*	176	582	0.303082	61	378	0.163158	92	CHH	0.000203269	loss
SMEL3Ch03	132902	133201	300	*	587	716	0.818942	349	503	0.693069	75	CHH	0.000224502	loss
SMEL3Ch03	157202	157501	300	*	322	1051	0.306743	101	563	0.180531	89	CHH	1.66068e-08	loss
SMEL3Ch03	216902	217201	300	*	164	305	0.537459	127	314	0.405063	65	CHH	2.07441e-48	loss
SMEL3Ch03	491702	492001	300	*	101	400	0.253731	155	399	0.389027	75	CHH	0.00761638	gain
SMEL3Ch03	572702	573001	300	*	128	376	0.34127	31	148	0.213333	36	CHH	0.0334682	loss
SMEL3Ch03	870602	870901	300	*	238	494	0.481855	100	329	0.305136	68	CHH	1.79266e-06	loss
SMEL3Ch03	894602	894901	300	*	73	286	0.256944	47	333	0.143284	70	CHH	0.038912	loss
SMEL3Ch03	908402	908701	300	*	131	564	0.233216	47	413	0.115663	76	CHH	0.00254148	loss
SMEL3Ch03	910802	911101	300	*	28	400	0.0721393	79	445	0.178971	100	CHH	0.000748453	gain
SMEL3Ch03	1095302	1095601	300	*	399	648	0.615385	201	409	0.491484	92	CHH	0.0229337	loss
SMEL3Ch03	1106402	1106701	300	*	109	327	0.334347	54	360	0.151934	76	CHH	3.31978e-156	loss
SMEL3Ch03	1117202	1117501	300	*	244	854	0.286215	84	501	0.168986	107	CHH	3.29875e-07	loss
SMEL3Ch03	1280702	1281001	300	*	242	636	0.380878	122	462	0.265086	104	CHH	0.00216523	loss
SMEL3Ch03	1513502	1513801	300	*	558	852	0.654567	401	760	0.527559	98	CHH	1.11856e-05	loss
SMEL3Ch03	1562402	1562701	300	*	230	415	0.553957	138	367	0.376694	89	CHH	0.00720555	loss
SMEL3Ch03	1587902	1588201	300	*	261	570	0.458042	137	447	0.30735	90	CHH	3.55506e-20	loss
SMEL3Ch03	1836302	1836601	300	*	497	574	0.864583	428	584	0.732082	87	CHH	4.45042e-05	loss
SMEL3Ch03	1836602	1836901	300	*	304	353	0.859155	271	382	0.708333	71	CHH	4.66508e-05	loss
SMEL3Ch03	1958102	1958401	300	*	534	961	0.555556	231	516	0.447876	88	CHH	2.01845e-06	loss
SMEL3Ch03	2216702	2217001	300	*	210	635	0.33124	86	390	0.221939	81	CHH	3.23145e-13	loss
SMEL3Ch03	2442602	2442901	300	*	163	290	0.561644	127	312	0.407643	64	CHH	0.0247171	loss
SMEL3Ch03	2558702	2559001	300	*	151	517	0.292871	68	379	0.181102	63	CHH	2.3125e-07	loss
SMEL3Ch03	2572502	2572801	300	*	239	410	0.582524	174	405	0.429975	84	CHH	0.0289751	loss
SMEL3Ch03	2800202	2800501	300	*	107	466	0.230769	46	396	0.11809	78	CHH	6.47659e-05	loss
SMEL3Ch03	3034202	3034501	300	*	213	434	0.490826	241	398	0.605	99	CHH	0.0081455	gain
SMEL3Ch03	3255902	3256201	300	*	475	798	0.595	321	677	0.474227	116	CHH	7.43389e-11	loss
SMEL3Ch03	3423002	3423301	300	*	238	862	0.27662	123	741	0.166891	83	CHH	3.69074e-21	loss
SMEL3Ch03	3995102	3995401	300	*	182	589	0.309645	94	502	0.188492	102	CHH	0.00189058	loss
SMEL3Ch03	3997802	3998101	300	*	272	841	0.323843	153	748	0.205333	110	CHH	0.00631005	loss
SMEL3Ch03	4001702	4002001	300	*	241	796	0.303258	87	449	0.195122	85	CHH	2.05592e-07	loss
SMEL3Ch03	4078802	4079101	300	*	41	134	0.308824	19	104	0.188679	22	CHH	0.0089871	loss
SMEL3Ch03	4100402	4100701	300	*	352	1032	0.341393	126	556	0.227599	101	CHH	4.66632e-06	loss
SMEL3Ch03	4148402	4148701	300	*	147	570	0.258741	60	398	0.1525	96	CHH	0.00208772	loss
SMEL3Ch03	4290002	4290301	300	*	120	426	0.28271	123	315	0.391167	67	CHH	3.20783e-08	gain
SMEL3Ch03	4314002	4314301	300	*	149	478	0.3125	71	376	0.190476	88	CHH	1.83008e-53	loss
SMEL3Ch03	4861802	4862101	300	*	135	434	0.311927	106	513	0.207767	99	CHH	0.000208303	loss
SMEL3Ch03	4893302	4893601	300	*	183	669	0.274218	85	496	0.172691	89	CHH	1.90258e-09	loss
SMEL3Ch03	4988702	4989001	300	*	225	472	0.476793	95	342	0.27907	80	CHH	5.60939e-07	loss
SMEL3Ch03	5013902	5014201	300	*	264	561	0.470693	237	686	0.34593	89	CHH	9.77183e-12	loss
SMEL3Ch03	5086202	5086501	300	*	234	396	0.590452	144	302	0.476974	63	CHH	2.13348e-12	loss
SMEL3Ch03	5214002	5214301	300	*	323	1144	0.282723	126	701	0.180654	88	CHH	1.57719e-63	loss
SMEL3Ch03	5285402	5285701	300	*	231	641	0.360809	106	422	0.252358	94	CHH	0.000279963	loss
SMEL3Ch03	5286002	5286301	300	*	196	402	0.487624	144	453	0.318681	81	CHH	6.30741e-07	loss
SMEL3Ch03	5317802	5318101	300	*	91	362	0.252747	47	319	0.149533	77	CHH	0.00815713	loss
SMEL3Ch03	5345402	5345701	300	*	119	629	0.190174	53	630	0.085443	79	CHH	1.28398e-260	loss
SMEL3Ch03	5353202	5353501	300	*	236	755	0.313078	128	639	0.201248	87	CHH	1.44622e-55	loss
SMEL3Ch03	5371502	5371801	300	*	134	349	0.384615	86	318	0.271875	69	CHH	1.40442e-07	loss
SMEL3Ch03	5579402	5579701	300	*	116	422	0.275943	80	586	0.137755	95	CHH	0.000719669	loss
SMEL3Ch03	5605502	5605801	300	*	292	926	0.315733	107	546	0.19708	88	CHH	9.10244e-06	loss
SMEL3Ch03	5744402	5744701	300	*	549	982	0.558943	263	616	0.427184	88	CHH	2.08362e-06	loss
SMEL3Ch03	5750702	5751001	300	*	707	945	0.747624	516	809	0.637485	83	CHH	0.010493	loss
SMEL3Ch03	6092702	6093001	300	*	1020	1747	0.583762	516	1068	0.483178	105	CHH	0.002659	loss
SMEL3Ch03	6109202	6109501	300	*	186	529	0.352166	107	441	0.243792	90	CHH	2.83281e-05	loss
SMEL3Ch03	6149702	6150001	300	*	330	1121	0.294746	98	542	0.181985	100	CHH	0.000415488	loss
SMEL3Ch03	6163202	6163501	300	*	166	551	0.301989	80	457	0.176471	83	CHH	1.07673e-16	loss
SMEL3Ch03	6166202	6166501	300	*	123	273	0.450909	76	251	0.304348	45	CHH	0.00556362	loss
SMEL3Ch03	6223802	6224101	300	*	154	485	0.318275	42	334	0.127976	81	CHH	2.00384e-12	loss
SMEL3Ch03	6300302	6300601	300	*	111	609	0.183306	30	421	0.0732861	81	CHH	4.89909e-16	loss
SMEL3Ch03	6365102	6365401	300	*	146	559	0.262032	60	458	0.132609	85	CHH	2.04788e-169	loss
SMEL3Ch03	6637802	6638101	300	*	119	419	0.285036	82	474	0.17437	92	CHH	1.367e-11	loss
SMEL3Ch03	6694202	6694501	300	*	179	505	0.35503	100	401	0.25062	95	CHH	9.17262e-05	loss
SMEL3Ch03	6695102	6695401	300	*	165	503	0.328713	84	382	0.221354	92	CHH	7.57876e-12	loss
SMEL3Ch03	6744602	6744901	300	*	185	567	0.326889	119	566	0.211268	105	CHH	0.000121065	loss
SMEL3Ch03	6768902	6769201	300	*	263	763	0.345098	131	565	0.232804	102	CHH	0.00257208	loss
SMEL3Ch03	6862802	6863101	300	*	356	1349	0.264249	186	1190	0.156879	114	CHH	0.000116999	loss
SMEL3Ch03	6863702	6864001	300	*	180	549	0.328494	87	483	0.181443	104	CHH	0.00173153	loss
SMEL3Ch03	6959702	6960001	300	*	378	818	0.462195	136	473	0.288421	97	CHH	7.72307e-05	loss
SMEL3Ch03	7112402	7112701	300	*	129	465	0.278373	61	346	0.178161	82	CHH	0.00819279	loss
SMEL3Ch03	7113902	7114201	300	*	188	745	0.253012	77	542	0.143382	82	CHH	4.88532e-21	loss
SMEL3Ch03	7124102	7124401	300	*	265	978	0.271429	138	810	0.171182	85	CHH	5.67248e-06	loss
SMEL3Ch03	7383302	7383601	300	*	537	1125	0.477374	164	537	0.306122	102	CHH	0.00539973	loss
SMEL3Ch03	7454102	7454401	300	*	161	500	0.322709	93	442	0.211712	87	CHH	2.50264e-09	loss
SMEL3Ch03	7507202	7507501	300	*	184	705	0.261669	56	411	0.138015	91	CHH	0.0150577	loss
SMEL3Ch03	7548902	7549201	300	*	185	580	0.319588	113	548	0.207273	105	CHH	2.96694e-07	loss
SMEL3Ch03	7592402	7592701	300	*	196	507	0.387033	86	338	0.255882	84	CHH	0.000126721	loss
SMEL3Ch03	7720502	7720801	300	*	208	681	0.306003	133	664	0.201201	94	CHH	3.85973e-24	loss
SMEL3Ch03	7752602	7752901	300	*	249	715	0.348675	95	411	0.232446	96	CHH	0.0122933	loss
SMEL3Ch03	7756502	7756801	300	*	266	943	0.28254	85	505	0.169625	97	CHH	1.08331e-06	loss
SMEL3Ch03	7903202	7903501	300	*	123	630	0.196203	46	496	0.0943775	71	CHH	9.68708e-73	loss
SMEL3Ch03	7936202	7936501	300	*	472	1580	0.298989	186	946	0.197257	108	CHH	1.53084e-05	loss
SMEL3Ch03	7976102	7976401	300	*	224	854	0.26285	105	685	0.154294	96	CHH	1.98283e-09	loss
SMEL3Ch03	8020802	8021101	300	*	576	1301	0.442824	277	849	0.326675	111	CHH	1.04829e-05	loss
SMEL3Ch03	8058002	8058301	300	*	225	780	0.289003	96	543	0.177982	73	CHH	1.25765e-08	loss
SMEL3Ch03	8072102	8072401	300	*	268	844	0.317967	169	810	0.20936	103	CHH	2.99832e-06	loss
SMEL3Ch03	8089502	8089801	300	*	105	361	0.292011	64	364	0.177596	74	CHH	0.00254413	loss
SMEL3Ch03	8150402	8150701	300	*	170	588	0.289831	76	455	0.16849	82	CHH	0.00749003	loss
SMEL3Ch03	8255402	8255701	300	*	262	842	0.311611	109	541	0.202578	108	CHH	2.33302e-06	loss
SMEL3Ch03	8384702	8385001	300	*	334	1176	0.28438	137	818	0.168293	110	CHH	3.2741e-12	loss
SMEL3Ch03	8424002	8424301	300	*	552	778	0.708974	358	591	0.605396	84	CHH	8.57675e-06	loss
SMEL3Ch03	8498702	8499001	300	*	168	600	0.280731	56	314	0.18038	71	CHH	9.09609e-21	loss
SMEL3Ch03	8507402	8507701	300	*	144	564	0.256184	231	543	0.425688	94	CHH	0.00161388	gain
SMEL3Ch03	8597402	8597701	300	*	190	613	0.310569	68	385	0.178295	91	CHH	1.00434e-81	loss
SMEL3Ch03	8604302	8604601	300	*	179	589	0.304569	92	457	0.202614	87	CHH	0.000402615	loss
SMEL3Ch03	8634902	8635201	300	*	500	709	0.704641	207	349	0.592593	77	CHH	5.52942e-07	loss
SMEL3Ch03	8670902	8671201	300	*	254	905	0.281147	71	488	0.146939	99	CHH	1.35271e-207	loss
SMEL3Ch03	8685302	8685601	300	*	392	1137	0.34504	217	897	0.242492	110	CHH	1.41592e-34	loss
SMEL3Ch03	8818502	8818801	300	*	103	416	0.248804	72	537	0.135436	99	CHH	6.55685e-08	loss
SMEL3Ch03	8899202	8899501	300	*	152	697	0.218884	58	579	0.101549	89	CHH	1.46032e-13	loss
SMEL3Ch03	8963402	8963701	300	*	360	963	0.374093	186	763	0.244444	106	CHH	0.0112082	loss
SMEL3Ch03	9048902	9049201	300	*	146	572	0.256098	55	428	0.130233	91	CHH	0.0200021	loss
SMEL3Ch03	9075302	9075601	300	*	114	443	0.258427	52	386	0.136598	93	CHH	0.00224509	loss
SMEL3Ch03	9179702	9180001	300	*	134	527	0.255198	48	376	0.12963	90	CHH	4.86038e-05	loss
SMEL3Ch03	9228902	9229201	300	*	299	985	0.303951	127	627	0.203498	86	CHH	4.93362e-13	loss
SMEL3Ch03	9230102	9230401	300	*	213	649	0.328725	174	799	0.218477	92	CHH	1.95044e-14	loss
SMEL3Ch03	9378602	9378901	300	*	406	1221	0.332788	183	892	0.205817	109	CHH	0.0223672	loss
SMEL3Ch03	9459602	9459901	300	*	348	1295	0.269082	159	947	0.168599	115	CHH	7.03657e-05	loss
SMEL3Ch03	9484802	9485101	300	*	113	416	0.272727	45	389	0.117647	93	CHH	3.55506e-20	loss
SMEL3Ch03	9520802	9521101	300	*	274	800	0.342893	112	573	0.196522	83	CHH	1.56226e-10	loss
SMEL3Ch03	9642902	9643201	300	*	119	496	0.240964	61	463	0.133333	103	CHH	1.48975e-07	loss
SMEL3Ch03	9840002	9840301	300	*	147	542	0.272059	58	413	0.142169	76	CHH	1.6502e-06	loss
SMEL3Ch03	9860102	9860401	300	*	50	224	0.225664	25	227	0.113537	42	CHH	0.000178521	loss
SMEL3Ch03	9923102	9923401	300	*	426	1125	0.378882	185	866	0.214286	88	CHH	1.42396e-111	loss
SMEL3Ch03	9932102	9932401	300	*	754	1324	0.569382	439	967	0.454076	101	CHH	0.0233547	loss
SMEL3Ch03	9946502	9946801	300	*	134	566	0.237676	60	448	0.135556	89	CHH	5.05043e-19	loss
SMEL3Ch03	10252802	10253101	300	*	171	601	0.28524	73	548	0.134545	96	CHH	6.85655e-05	loss
SMEL3Ch03	10950302	10950601	300	*	168	548	0.307273	106	547	0.1949	102	CHH	1.25259e-06	loss
SMEL3Ch03	10953902	10954201	300	*	90	452	0.200441	52	568	0.0929825	90	CHH	8.8579e-11	loss
SMEL3Ch03	10980002	10980301	300	*	219	812	0.27027	105	657	0.16085	129	CHH	1.71632e-16	loss
SMEL3Ch03	11003702	11004001	300	*	144	513	0.281553	93	538	0.174074	102	CHH	1.63407e-07	loss
SMEL3Ch03	11099702	11100001	300	*	165	434	0.380734	77	310	0.25	71	CHH	0.000154589	loss
SMEL3Ch03	11296202	11296501	300	*	186	900	0.207317	108	1052	0.103416	112	CHH	1.95766e-11	loss
SMEL3Ch03	11329802	11330101	300	*	132	645	0.205564	74	793	0.0943396	103	CHH	1.89947e-36	loss
SMEL3Ch03	11344202	11344501	300	*	183	650	0.282209	76	562	0.136525	120	CHH	1.15203e-45	loss
SMEL3Ch03	11439302	11439601	300	*	90	632	0.143533	137	438	0.313636	104	CHH	0.00103604	gain
SMEL3Ch03	11503502	11503801	300	*	158	426	0.371495	63	402	0.158416	96	CHH	3.45801e-16	loss
SMEL3Ch03	11721602	11721901	300	*	246	902	0.27323	171	1013	0.169458	102	CHH	2.54231e-06	loss
SMEL3Ch03	11785502	11785801	300	*	125	615	0.204214	39	413	0.0963855	91	CHH	1.66094e-10	loss
SMEL3Ch03	12473102	12473401	300	*	77	386	0.201031	35	405	0.0884521	80	CHH	2.02011e-05	loss
SMEL3Ch03	12561602	12561901	300	*	230	1021	0.225806	73	587	0.125637	95	CHH	1.96228e-08	loss
SMEL3Ch03	12568502	12568801	300	*	216	397	0.54386	121	285	0.425087	61	CHH	0.0204482	loss
SMEL3Ch03	12653702	12654001	300	*	238	947	0.251844	101	678	0.15	101	CHH	1.91603e-57	loss
SMEL3Ch03	12672302	12672601	300	*	119	541	0.220994	61	571	0.108202	105	CHH	6.64672e-07	loss
SMEL3Ch03	12746702	12747001	300	*	148	568	0.261404	77	486	0.159836	90	CHH	4.27737e-45	loss
SMEL3Ch03	12797702	12798001	300	*	175	616	0.28479	70	544	0.130037	110	CHH	0	loss
SMEL3Ch03	12799802	12800101	300	*	212	747	0.284379	103	611	0.169657	108	CHH	3.0891e-05	loss
SMEL3Ch03	12810902	12811201	300	*	74	388	0.192308	31	351	0.0906516	75	CHH	0.000168647	loss
SMEL3Ch03	12852602	12852901	300	*	162	369	0.439353	75	312	0.242038	76	CHH	0.000409395	loss
SMEL3Ch03	12861302	12861601	300	*	85	575	0.149047	16	385	0.0439276	93	CHH	9.27952e-29	loss
SMEL3Ch03	12906002	12906301	300	*	199	583	0.34188	73	461	0.159827	111	CHH	3.85823e-05	loss
SMEL3Ch03	13147802	13148101	300	*	95	384	0.248705	56	387	0.14653	92	CHH	0.00536094	loss
SMEL3Ch03	13358702	13359001	300	*	121	516	0.235521	48	363	0.134247	90	CHH	0.000338185	loss
SMEL3Ch03	13386002	13386301	300	*	103	530	0.195489	27	403	0.0691358	91	CHH	0.0400983	loss
SMEL3Ch03	13462802	13463101	300	*	180	558	0.323214	70	393	0.179747	93	CHH	6.67486e-35	loss
SMEL3Ch03	13463102	13463401	300	*	326	1016	0.321218	197	932	0.211991	102	CHH	1.8603e-09	loss
SMEL3Ch03	13480802	13481101	300	*	202	1047	0.193518	59	647	0.0924499	109	CHH	1.04183e-07	loss
SMEL3Ch03	13556702	13557001	300	*	111	483	0.230928	55	515	0.108317	85	CHH	8.66541e-11	loss
SMEL3Ch03	13721102	13721401	300	*	132	539	0.245841	53	389	0.138107	75	CHH	0.00303019	loss
SMEL3Ch03	13734902	13735201	300	*	122	597	0.205342	65	649	0.101382	88	CHH	0.0157719	loss
SMEL3Ch03	13826102	13826401	300	*	115	481	0.240166	63	491	0.129817	99	CHH	0.0290014	loss
SMEL3Ch03	14010002	14010301	300	*	174	408	0.426829	128	413	0.310843	82	CHH	1.75816e-05	loss
SMEL3Ch03	14079902	14080201	300	*	402	870	0.462156	140	527	0.266541	120	CHH	0.0159377	loss
SMEL3Ch03	14087402	14087701	300	*	211	505	0.418146	113	357	0.317549	79	CHH	0.0104721	loss
SMEL3Ch03	14090102	14090401	300	*	128	482	0.266529	60	382	0.158854	89	CHH	1.03023e-37	loss
SMEL3Ch03	14343302	14343601	300	*	282	822	0.343447	99	412	0.241546	93	CHH	1.94115e-08	loss
SMEL3Ch03	14404502	14404801	300	*	259	1046	0.248092	85	588	0.145763	116	CHH	9.16152e-06	loss
SMEL3Ch03	14432702	14433001	300	*	143	631	0.227488	78	642	0.122671	101	CHH	3.22067e-09	loss
SMEL3Ch03	14439602	14439901	300	*	164	646	0.25463	106	716	0.149025	107	CHH	8.61726e-08	loss
[truncated: 7,747 more rows]

## Sheet: ST3
Supplementary Table S3. Differentially methylated regions found in EMP vs Self conditions (sumReadsM = read coverage supporting methylation; sumReadsN = total read coverage).
chr	start	end	size	strand	sumReadsM_SELF	sumReadsN_SELF	proportion_SELF	sumReadsM_EMP	sumReadsN_EMP	proportion_EMP	cytosinesCount	context	p-value	regionType
SMEL3Ch01	605	904	300	*	238	706	0.337571	109	497	0.220441	73	CHH	2.41385e-17	loss
SMEL3Ch01	87305	87604	300	*	235	552	0.425993	139	459	0.303688	72	CHH	0.0129437	loss
SMEL3Ch01	148505	148804	300	*	226	466	0.485043	100	300	0.334437	71	CHH	0.000645074	loss
SMEL3Ch01	192305	192604	300	*	116	475	0.245283	71	535	0.134078	87	CHH	7.38432e-11	loss
SMEL3Ch01	205505	205804	300	*	139	446	0.3125	74	362	0.206044	76	CHH	0.0152234	loss
SMEL3Ch01	206105	206404	300	*	190	624	0.305112	78	412	0.190821	90	CHH	0.0200042	loss
SMEL3Ch01	231005	231304	300	*	175	585	0.29983	114	656	0.174772	106	CHH	0.0115941	loss
SMEL3Ch01	275705	276004	300	*	235	533	0.441121	100	375	0.267905	85	CHH	2.08819e-08	loss
SMEL3Ch01	277205	277504	300	*	309	528	0.584906	265	688	0.385507	103	CHH	1.14306e-05	loss
SMEL3Ch01	373505	373804	300	*	758	962	0.787344	518	790	0.655303	76	CHH	3.61935e-14	loss
SMEL3Ch01	455405	455704	300	*	459	848	0.541176	201	523	0.384762	101	CHH	5.27928e-25	loss
SMEL3Ch01	455705	456004	300	*	424	856	0.495338	226	616	0.367314	100	CHH	0.00914461	loss
SMEL3Ch01	468905	469204	300	*	293	685	0.427948	204	654	0.3125	100	CHH	3.14608e-259	loss
SMEL3Ch01	678905	679204	300	*	680	976	0.696319	295	546	0.540146	85	CHH	0.0119471	loss
SMEL3Ch01	821705	822004	300	*	231	635	0.364207	113	441	0.257336	76	CHH	2.81547e-05	loss
SMEL3Ch01	1058105	1058404	300	*	236	806	0.293317	113	657	0.172989	101	CHH	1.16539e-06	loss
SMEL3Ch01	1209905	1210204	300	*	352	744	0.47319	168	454	0.370614	105	CHH	1.71426e-05	loss
SMEL3Ch01	1233005	1233304	300	*	1360	2021	0.672763	635	1125	0.56433	105	CHH	0.0418947	loss
SMEL3Ch01	1248605	1248904	300	*	381	672	0.566766	230	576	0.399654	101	CHH	0.00542301	loss
SMEL3Ch01	1249205	1249504	300	*	229	480	0.477178	173	509	0.340509	95	CHH	0.00981617	loss
SMEL3Ch01	1668305	1668604	300	*	311	858	0.362791	213	851	0.250879	97	CHH	9.80733e-05	loss
SMEL3Ch01	1695005	1695304	300	*	417	834	0.5	229	605	0.378913	94	CHH	0.000542278	loss
SMEL3Ch01	1939505	1939804	300	*	627	880	0.712018	392	691	0.5671	95	CHH	1.60115e-32	loss
SMEL3Ch01	1939805	1940104	300	*	1203	1897	0.634018	506	1148	0.44087	114	CHH	9.55339e-07	loss
SMEL3Ch01	1940105	1940404	300	*	517	1116	0.463327	353	1136	0.311072	99	CHH	7.12422e-05	loss
SMEL3Ch01	2033405	2033704	300	*	315	581	0.542024	211	497	0.42485	75	CHH	1.32862e-05	loss
SMEL3Ch01	2099405	2099704	300	*	273	727	0.375857	187	783	0.23949	95	CHH	1.79979e-05	loss
SMEL3Ch01	2183705	2184004	300	*	537	770	0.696891	318	543	0.585321	88	CHH	0.000778799	loss
SMEL3Ch01	2184005	2184304	300	*	975	1433	0.680139	293	511	0.573099	105	CHH	1.98823e-16	loss
SMEL3Ch01	2285705	2286004	300	*	359	772	0.465116	193	547	0.35337	113	CHH	0.000125598	loss
SMEL3Ch01	2310305	2310604	300	*	243	551	0.44123	159	483	0.329897	96	CHH	0.0407714	loss
SMEL3Ch01	2310605	2310904	300	*	205	477	0.430063	158	497	0.318637	96	CHH	0.009909	loss
SMEL3Ch01	2399405	2399704	300	*	372	782	0.475765	68	431	0.159353	87	CHH	7.23888e-09	loss
SMEL3Ch01	2433305	2433604	300	*	155	316	0.490566	93	312	0.299363	78	CHH	0.0373465	loss
SMEL3Ch01	2460005	2460304	300	*	181	335	0.540059	161	408	0.395122	78	CHH	0.000355944	loss
SMEL3Ch01	2470505	2470804	300	*	135	489	0.276986	61	395	0.156171	94	CHH	2.03634e-08	loss
SMEL3Ch01	2471705	2472004	300	*	304	744	0.408847	167	550	0.304348	90	CHH	3.17238e-29	loss
SMEL3Ch01	2494205	2494504	300	*	205	646	0.317901	111	528	0.211321	61	CHH	5.40013e-06	loss
SMEL3Ch01	2508005	2508304	300	*	170	394	0.431818	98	324	0.303681	52	CHH	6.08243e-07	loss
SMEL3Ch01	2515805	2516104	300	*	212	633	0.335433	86	429	0.201856	82	CHH	0.000109923	loss
SMEL3Ch01	2728205	2728504	300	*	432	695	0.621234	259	498	0.52	95	CHH	7.29289e-05	loss
SMEL3Ch01	2785805	2786104	300	*	839	1388	0.604317	468	953	0.491099	104	CHH	9.33675e-07	loss
SMEL3Ch01	2824505	2824804	300	*	433	644	0.671827	388	701	0.553343	64	CHH	3.40056e-38	loss
SMEL3Ch01	2867405	2867704	300	*	319	596	0.535117	187	495	0.37827	86	CHH	1.66255e-07	loss
SMEL3Ch01	2931305	2931604	300	*	113	308	0.367742	171	362	0.472527	70	CHH	0.00981305	gain
SMEL3Ch01	2983805	2984104	300	*	319	750	0.425532	211	765	0.276402	90	CHH	5.88132e-50	loss
SMEL3Ch01	2986505	2986804	300	*	139	457	0.305011	107	613	0.17561	90	CHH	0.00917986	loss
SMEL3Ch01	3027005	3027304	300	*	295	740	0.398922	164	596	0.27592	91	CHH	2.24054e-18	loss
SMEL3Ch01	3120605	3120904	300	*	101	497	0.204409	61	603	0.102479	99	CHH	0.00269267	loss
SMEL3Ch01	3314105	3314404	300	*	468	773	0.605161	303	603	0.502479	104	CHH	0.0224037	loss
SMEL3Ch01	3342605	3342904	300	*	153	519	0.295585	71	425	0.168618	87	CHH	0.00503424	loss
SMEL3Ch01	3350105	3350404	300	*	105	314	0.335443	76	345	0.221902	38	CHH	0.000161602	loss
SMEL3Ch01	3352205	3352504	300	*	201	515	0.390716	148	568	0.261404	90	CHH	8.64436e-05	loss
SMEL3Ch01	3352505	3352804	300	*	891	1308	0.680916	464	816	0.56846	89	CHH	1.11903e-21	loss
SMEL3Ch01	3366905	3367204	300	*	562	992	0.566398	193	532	0.363296	98	CHH	2.27931e-19	loss
SMEL3Ch01	3367805	3368104	300	*	562	1184	0.474705	231	663	0.348872	109	CHH	0.00087646	loss
SMEL3Ch01	3373205	3373504	300	*	334	885	0.377678	150	575	0.261698	104	CHH	6.70615e-05	loss
SMEL3Ch01	3583805	3584104	300	*	272	775	0.351351	62	418	0.15	65	CHH	1.03131e-16	loss
SMEL3Ch01	3588605	3588904	300	*	227	465	0.488223	136	374	0.364362	88	CHH	5.21283e-15	loss
SMEL3Ch01	3594905	3595204	300	*	497	797	0.623279	418	892	0.46868	104	CHH	4.39338e-06	loss
SMEL3Ch01	3638405	3638704	300	*	368	872	0.422197	270	871	0.310424	99	CHH	1.20537e-41	loss
SMEL3Ch01	3639005	3639304	300	*	881	2386	0.369347	537	2085	0.257786	114	CHH	5.47305e-10	loss
SMEL3Ch01	3723905	3724204	300	*	273	442	0.617117	134	300	0.44702	73	CHH	8.73449e-20	loss
SMEL3Ch01	3738605	3738904	300	*	358	676	0.529499	290	684	0.424198	95	CHH	1.347e-05	loss
SMEL3Ch01	3848105	3848404	300	*	180	558	0.323214	92	562	0.164894	80	CHH	5.04902e-17	loss
SMEL3Ch01	4005005	4005304	300	*	339	601	0.563847	147	385	0.382429	96	CHH	1.1732e-06	loss
SMEL3Ch01	4281605	4281904	300	*	48	456	0.106987	78	376	0.208995	84	CHH	4.66918e-18	gain
SMEL3Ch01	4371605	4371904	300	*	199	561	0.35524	75	372	0.203209	93	CHH	0.00241649	loss
SMEL3Ch01	4419005	4419304	300	*	492	816	0.602689	275	549	0.500907	92	CHH	4.16429e-06	loss
SMEL3Ch01	4441505	4441804	300	*	130	260	0.5	89	229	0.38961	56	CHH	0.0123279	loss
SMEL3Ch01	5019605	5019904	300	*	525	764	0.686684	323	570	0.566434	95	CHH	0.000185063	loss
SMEL3Ch01	5055305	5055604	300	*	282	695	0.406026	193	726	0.266484	96	CHH	3.07338e-08	loss
SMEL3Ch01	5063705	5064004	300	*	169	650	0.260736	56	398	0.1425	87	CHH	4.00127e-05	loss
SMEL3Ch01	5104505	5104804	300	*	144	462	0.3125	96	544	0.177656	79	CHH	8.5392e-08	loss
SMEL3Ch01	5188205	5188504	300	*	952	1948	0.488718	325	993	0.327638	109	CHH	3.29605e-08	loss
SMEL3Ch01	5188505	5188804	300	*	327	836	0.391408	87	408	0.214634	94	CHH	7.08504e-16	loss
SMEL3Ch01	5359505	5359804	300	*	168	426	0.39486	82	317	0.260188	78	CHH	0.000317755	loss
SMEL3Ch01	5437205	5437504	300	*	272	826	0.32971	118	527	0.224953	79	CHH	4.15984e-12	loss
SMEL3Ch01	5458205	5458504	300	*	184	433	0.425287	94	308	0.306452	73	CHH	0.00215387	loss
SMEL3Ch01	5491205	5491504	300	*	238	490	0.485772	151	404	0.374384	72	CHH	0.0301649	loss
SMEL3Ch01	5720105	5720404	300	*	153	552	0.277978	82	468	0.176596	88	CHH	0.024435	loss
SMEL3Ch01	5733605	5733904	300	*	213	709	0.300985	139	728	0.191781	84	CHH	5.64686e-12	loss
SMEL3Ch01	5764205	5764504	300	*	372	759	0.490145	175	520	0.337165	79	CHH	0.0120379	loss
SMEL3Ch01	5939705	5940004	300	*	201	453	0.443956	127	381	0.334204	84	CHH	0.00490339	loss
SMEL3Ch01	6024305	6024604	300	*	138	485	0.285421	88	498	0.178	73	CHH	5.82112e-48	loss
SMEL3Ch01	6024605	6024904	300	*	138	470	0.294492	101	564	0.180212	80	CHH	4.75781e-07	loss
SMEL3Ch01	6122705	6123004	300	*	490	1289	0.380325	330	1242	0.266077	101	CHH	0.00942653	loss
SMEL3Ch01	6270605	6270904	300	*	548	859	0.637631	445	870	0.511468	93	CHH	7.28307e-09	loss
SMEL3Ch01	6270905	6271204	300	*	197	408	0.482927	136	391	0.348601	68	CHH	0.0420974	loss
SMEL3Ch01	6299705	6300004	300	*	214	643	0.333333	182	789	0.231353	89	CHH	0.00188249	loss
SMEL3Ch01	6351905	6352204	300	*	245	503	0.487129	143	460	0.311688	96	CHH	7.1094e-07	loss
SMEL3Ch01	6369305	6369604	300	*	644	870	0.739679	390	628	0.620635	97	CHH	1.37972e-13	loss
SMEL3Ch01	6550805	6551104	300	*	230	860	0.267981	60	539	0.112754	86	CHH	6.53641e-06	loss
SMEL3Ch01	6822305	6822604	300	*	138	479	0.288981	69	391	0.178117	81	CHH	6.38703e-06	loss
SMEL3Ch01	6849605	6849904	300	*	215	355	0.605042	152	397	0.383459	77	CHH	0.00123349	loss
SMEL3Ch01	6889505	6889804	300	*	264	809	0.326757	135	669	0.202683	81	CHH	0.00221784	loss
SMEL3Ch01	7061105	7061404	300	*	234	360	0.649171	209	402	0.519802	80	CHH	0.00054244	loss
SMEL3Ch01	7131005	7131304	300	*	317	784	0.40458	180	648	0.278462	112	CHH	7.19041e-10	loss
SMEL3Ch01	7133705	7134004	300	*	432	1222	0.353758	292	1211	0.24155	114	CHH	2.64563e-31	loss
SMEL3Ch01	7144505	7144804	300	*	384	528	0.726415	207	369	0.560647	68	CHH	0.0331212	loss
SMEL3Ch01	7157405	7157704	300	*	789	1288	0.612403	209	456	0.458515	86	CHH	6.30367e-08	loss
SMEL3Ch01	7351205	7351504	300	*	281	864	0.325635	105	532	0.198502	96	CHH	8.50053e-15	loss
SMEL3Ch01	7405805	7406104	300	*	561	1048	0.535238	220	518	0.425	104	CHH	0.00769176	loss
SMEL3Ch01	7476605	7476904	300	*	170	371	0.458445	79	254	0.3125	29	CHH	0.00152543	loss
SMEL3Ch01	7481705	7482004	300	*	830	1788	0.464246	511	1477	0.34618	88	CHH	1.10992e-116	loss
SMEL3Ch01	7482905	7483204	300	*	234	774	0.302835	136	725	0.188446	103	CHH	4.53501e-26	loss
SMEL3Ch01	7552505	7552804	300	*	223	385	0.578811	134	286	0.46875	64	CHH	0.0302573	loss
SMEL3Ch01	7591505	7591804	300	*	553	1345	0.411284	246	819	0.300853	91	CHH	1.0931e-35	loss
SMEL3Ch01	7632305	7632604	300	*	93	194	0.479592	57	151	0.379085	25	CHH	0.00736392	loss
SMEL3Ch01	7781105	7781404	300	*	553	1054	0.524621	170	414	0.411058	99	CHH	0.00080197	loss
SMEL3Ch01	8143805	8144104	300	*	232	390	0.594388	157	331	0.474474	74	CHH	0.0101748	loss
SMEL3Ch01	8414705	8415004	300	*	228	578	0.394828	125	527	0.238185	86	CHH	8.99415e-12	loss
SMEL3Ch01	8459405	8459704	300	*	270	556	0.485663	111	414	0.269231	89	CHH	0.00998735	loss
SMEL3Ch01	8517305	8517604	300	*	151	389	0.388747	93	412	0.227053	69	CHH	1.93006e-05	loss
SMEL3Ch01	8521505	8521804	300	*	170	333	0.510448	140	344	0.407514	83	CHH	0.000271106	loss
SMEL3Ch01	8536205	8536504	300	*	380	823	0.461818	204	649	0.3149	72	CHH	3.29095e-07	loss
SMEL3Ch01	8539205	8539504	300	*	173	594	0.291946	90	539	0.168207	96	CHH	8.37939e-11	loss
SMEL3Ch01	8543105	8543404	300	*	159	491	0.324544	110	546	0.202555	88	CHH	0.0112749	loss
SMEL3Ch01	8598905	8599204	300	*	467	1305	0.358072	234	968	0.242268	96	CHH	1.55735e-07	loss
SMEL3Ch01	8643905	8644204	300	*	283	523	0.540952	144	415	0.347722	81	CHH	1.11799e-100	loss
SMEL3Ch01	8655605	8655904	300	*	707	1406	0.502841	395	1119	0.353256	107	CHH	1.00236e-07	loss
SMEL3Ch01	8727605	8727904	300	*	130	334	0.389881	89	359	0.249307	66	CHH	0.000630007	loss
SMEL3Ch01	8997305	8997604	300	*	338	490	0.689024	228	399	0.571072	83	CHH	0.0326597	loss
SMEL3Ch01	9087905	9088204	300	*	355	537	0.660482	234	460	0.508658	90	CHH	0.0264705	loss
SMEL3Ch01	9174305	9174604	300	*	310	919	0.337676	193	823	0.235152	86	CHH	0.000819802	loss
SMEL3Ch01	9278405	9278704	300	*	329	914	0.360262	192	747	0.257677	101	CHH	3.42837e-29	loss
SMEL3Ch01	9459005	9459304	300	*	143	395	0.36272	115	455	0.253829	61	CHH	0.00112069	loss
SMEL3Ch01	9460205	9460504	300	*	235	764	0.308094	106	681	0.156662	87	CHH	2.49024e-05	loss
SMEL3Ch01	9462605	9462904	300	*	130	434	0.300459	66	350	0.190341	79	CHH	1.17824e-41	loss
SMEL3Ch01	9473405	9473704	300	*	358	1090	0.328755	142	655	0.217656	100	CHH	0.00267577	loss
SMEL3Ch01	9523805	9524104	300	*	300	658	0.456061	125	399	0.314214	81	CHH	8.55177e-53	loss
SMEL3Ch01	9601805	9602104	300	*	515	867	0.593786	243	562	0.432624	106	CHH	0.0218367	loss
SMEL3Ch01	9602105	9602404	300	*	303	470	0.644068	234	439	0.53288	79	CHH	0.0193162	loss
SMEL3Ch01	9610805	9611104	300	*	275	427	0.643357	168	338	0.497059	69	CHH	0.0434743	loss
SMEL3Ch01	9693305	9693604	300	*	317	709	0.447257	177	570	0.311189	70	CHH	0.000225181	loss
SMEL3Ch01	9850805	9851104	300	*	128	367	0.349593	83	370	0.225806	71	CHH	0.000569799	loss
SMEL3Ch01	9853205	9853504	300	*	633	2216	0.285843	334	1826	0.18326	87	CHH	1.43593e-09	loss
SMEL3Ch01	10015205	10015504	300	*	143	467	0.307036	68	378	0.181579	72	CHH	0.00999081	loss
SMEL3Ch01	10236605	10236904	300	*	176	475	0.371069	100	376	0.267196	86	CHH	0.0270904	loss
SMEL3Ch01	10472105	10472404	300	*	349	617	0.565428	248	541	0.458564	82	CHH	0.0363648	loss
SMEL3Ch01	10472405	10472704	300	*	331	455	0.726477	229	372	0.614973	92	CHH	0.0250322	loss
SMEL3Ch01	10472705	10473004	300	*	797	1046	0.76145	484	840	0.57601	95	CHH	2.10653e-231	loss
SMEL3Ch01	10819505	10819804	300	*	170	333	0.510448	148	385	0.385013	82	CHH	0.00666388	loss
SMEL3Ch01	11210105	11210404	300	*	221	496	0.445783	102	415	0.247002	102	CHH	0.000671598	loss
SMEL3Ch01	11276405	11276704	300	*	110	298	0.37	72	283	0.25614	66	CHH	0.00907252	loss
SMEL3Ch01	11671805	11672104	300	*	187	427	0.438228	128	428	0.3	98	CHH	1.55825e-36	loss
SMEL3Ch01	11709605	11709904	300	*	1080	1753	0.615954	682	1348	0.505926	92	CHH	1.89145e-13	loss
SMEL3Ch01	11709905	11710204	300	*	969	1447	0.669427	560	987	0.56724	101	CHH	0.000307015	loss
SMEL3Ch01	11770505	11770804	300	*	290	677	0.428571	166	532	0.312734	70	CHH	0.0158673	loss
SMEL3Ch01	11770805	11771104	300	*	354	720	0.49169	179	464	0.386266	86	CHH	2.21563e-08	loss
SMEL3Ch01	11771705	11772004	300	*	562	863	0.650867	309	579	0.533563	100	CHH	2.31886e-05	loss
SMEL3Ch01	11816105	11816404	300	*	183	517	0.354528	128	524	0.245247	104	CHH	2.06605e-05	loss
SMEL3Ch01	11864705	11865004	300	*	120	180	0.664835	109	199	0.547264	44	CHH	1.88433e-05	loss
SMEL3Ch01	12041405	12041704	300	*	269	371	0.723861	204	357	0.571031	73	CHH	2.97222e-16	loss
SMEL3Ch01	12084605	12084904	300	*	954	1498	0.636667	675	1312	0.51446	90	CHH	1.14436e-39	loss
SMEL3Ch01	12184805	12185104	300	*	270	411	0.656174	132	343	0.385507	68	CHH	5.24125e-07	loss
SMEL3Ch01	12538205	12538504	300	*	321	646	0.496914	172	443	0.388764	100	CHH	1.24085e-05	loss
SMEL3Ch01	12556805	12557104	300	*	131	341	0.38484	61	252	0.244094	50	CHH	9.45978e-06	loss
SMEL3Ch01	12626705	12627004	300	*	314	1107	0.28404	184	1008	0.183168	75	CHH	1.06303e-06	loss
SMEL3Ch01	12631805	12632104	300	*	163	443	0.368539	104	429	0.243619	81	CHH	0.00031396	loss
SMEL3Ch01	12632705	12633004	300	*	586	1177	0.49788	232	630	0.368671	106	CHH	8.51436e-12	loss
SMEL3Ch01	12701105	12701404	300	*	454	582	0.77911	314	472	0.664557	65	CHH	1.52127e-05	loss
SMEL3Ch01	12921305	12921604	300	*	186	621	0.300161	95	500	0.191235	79	CHH	0.0246888	loss
SMEL3Ch01	13222805	13223104	300	*	359	502	0.714286	204	332	0.613772	65	CHH	2.20082e-47	loss
SMEL3Ch01	13266005	13266304	300	*	198	649	0.305684	113	577	0.196891	96	CHH	1.31414e-05	loss
SMEL3Ch01	13266305	13266604	300	*	304	921	0.330444	124	624	0.199681	95	CHH	0.00165091	loss
SMEL3Ch01	13295705	13296004	300	*	230	400	0.574627	151	337	0.448378	73	CHH	0.0216065	loss
SMEL3Ch01	13347605	13347904	300	*	274	378	0.723684	248	414	0.598558	68	CHH	3.68129e-91	loss
SMEL3Ch01	13348205	13348504	300	*	337	612	0.550489	257	657	0.391502	88	CHH	1.00668e-138	loss
SMEL3Ch01	13356605	13356904	300	*	260	691	0.376623	122	545	0.224863	90	CHH	7.28376e-05	loss
SMEL3Ch01	13359605	13359904	300	*	665	1280	0.519501	433	1060	0.408663	110	CHH	0.0327308	loss
SMEL3Ch01	13359905	13360204	300	*	461	795	0.579674	276	660	0.418429	90	CHH	3.21705e-06	loss
SMEL3Ch01	13627805	13628104	300	*	265	503	0.526733	171	445	0.384787	71	CHH	7.79701e-06	loss
SMEL3Ch01	13631105	13631404	300	*	332	1032	0.32205	136	634	0.215409	117	CHH	2.08209e-13	loss
SMEL3Ch01	13756805	13757104	300	*	275	650	0.423313	127	458	0.278261	103	CHH	0.0264206	loss
SMEL3Ch01	13757105	13757404	300	*	335	760	0.440945	219	652	0.336391	98	CHH	0.00205043	loss
SMEL3Ch01	13901405	13901704	300	*	116	457	0.254902	43	389	0.112532	75	CHH	1.52982e-07	loss
SMEL3Ch01	14084105	14084404	300	*	190	425	0.447307	90	320	0.282609	72	CHH	2.73177e-08	loss
SMEL3Ch01	14123405	14123704	300	*	170	387	0.439589	115	395	0.292191	93	CHH	0.00392188	loss
SMEL3Ch01	14224505	14224804	300	*	298	694	0.429598	125	444	0.282511	101	CHH	1.08762e-06	loss
SMEL3Ch01	14319305	14319604	300	*	161	469	0.343949	113	490	0.231707	104	CHH	5.11339e-31	loss
SMEL3Ch01	14344505	14344804	300	*	275	917	0.300326	99	560	0.177936	88	CHH	0.000630967	loss
SMEL3Ch01	14355005	14355304	300	*	177	595	0.298157	131	666	0.197605	99	CHH	4.63259e-07	loss
SMEL3Ch01	14406905	14407204	300	*	492	789	0.623262	384	739	0.519568	94	CHH	4.52643e-19	loss
SMEL3Ch01	14442605	14442904	300	*	146	368	0.397297	110	398	0.2775	55	CHH	0.0312403	loss
SMEL3Ch01	14460305	14460604	300	*	332	951	0.349423	197	825	0.23942	90	CHH	1.60927e-05	loss
SMEL3Ch01	14467805	14468104	300	*	186	456	0.408297	104	399	0.261845	86	CHH	3.30734e-06	loss
SMEL3Ch01	14477105	14477404	300	*	689	1200	0.574043	323	743	0.434899	101	CHH	1.05871e-09	loss
SMEL3Ch01	14603105	14603404	300	*	194	586	0.331633	125	597	0.210351	107	CHH	8.16945e-06	loss
SMEL3Ch01	14627705	14628004	300	*	64	253	0.254902	49	330	0.150602	60	CHH	2.55732e-106	loss
SMEL3Ch01	14628005	14628304	300	*	132	471	0.281184	132	771	0.172057	84	CHH	0.000854155	loss
SMEL3Ch01	14638805	14639104	300	*	229	500	0.458167	131	386	0.340206	76	CHH	0.000198467	loss
SMEL3Ch01	15037805	15038104	300	*	426	605	0.70346	301	550	0.547101	80	CHH	9.15476e-05	loss
SMEL3Ch01	15078905	15079204	300	*	220	689	0.319826	90	432	0.209677	84	CHH	0.0338734	loss
SMEL3Ch01	15081605	15081904	300	*	207	581	0.356775	136	554	0.246403	103	CHH	4.98473e-09	loss
SMEL3Ch01	15095105	15095404	300	*	829	1481	0.559676	337	806	0.418317	101	CHH	0.00922948	loss
SMEL3Ch01	15181505	15181804	300	*	165	471	0.350951	93	409	0.22871	99	CHH	2.84928e-05	loss
SMEL3Ch01	15201605	15201904	300	*	195	519	0.3762	92	338	0.273529	82	CHH	0.0160338	loss
SMEL3Ch01	15232505	15232804	300	*	215	689	0.31259	69	373	0.186667	91	CHH	0.000529224	loss
SMEL3Ch01	15687305	15687604	300	*	193	701	0.27596	82	531	0.155722	77	CHH	5.65352e-08	loss
SMEL3Ch01	15696005	15696304	300	*	493	764	0.644909	179	470	0.381356	71	CHH	1.07692e-33	loss
SMEL3Ch01	15703505	15703804	300	*	177	458	0.386957	110	434	0.254587	97	CHH	0.0428703	loss
SMEL3Ch01	15729605	15729904	300	*	746	1597	0.467167	442	1305	0.338944	98	CHH	8.6061e-31	loss
SMEL3Ch01	15732005	15732304	300	*	230	375	0.612732	150	314	0.477848	76	CHH	0.00292805	loss
SMEL3Ch01	15804305	15804604	300	*	230	645	0.357032	169	680	0.249267	73	CHH	0.0285877	loss
SMEL3Ch01	16018505	16018804	300	*	409	984	0.415822	139	536	0.260223	99	CHH	4.3379e-10	loss
SMEL3Ch01	16044605	16044904	300	*	372	477	0.778706	243	358	0.677778	89	CHH	0.0393586	loss
SMEL3Ch01	16120205	16120504	300	*	1162	1808	0.642541	805	1617	0.497838	109	CHH	2.82657e-05	loss
SMEL3Ch01	16692905	16693204	300	*	122	386	0.31701	83	422	0.198113	83	CHH	3.57435e-05	loss
SMEL3Ch01	16695905	16696204	300	*	263	691	0.380952	122	456	0.268559	90	CHH	0	loss
SMEL3Ch01	16697705	16698004	300	*	385	1066	0.361423	183	714	0.256983	111	CHH	1.11275e-11	loss
SMEL3Ch01	16702505	16702804	300	*	227	699	0.32525	113	520	0.218391	97	CHH	5.1902e-07	loss
SMEL3Ch01	16720205	16720504	300	*	769	1084	0.709024	331	557	0.593918	87	CHH	7.04052e-05	loss
SMEL3Ch01	16752305	16752604	300	*	290	522	0.555344	124	429	0.290023	86	CHH	1.32249e-10	loss
SMEL3Ch01	16803005	16803304	300	*	522	889	0.586981	265	558	0.475	90	CHH	0.00542047	loss
SMEL3Ch01	16904405	16904704	300	*	318	503	0.631683	201	413	0.486747	90	CHH	2.96495e-47	loss
SMEL3Ch01	16985405	16985704	300	*	617	1047	0.589133	285	735	0.38806	80	CHH	9.52653e-12	loss
SMEL3Ch01	17070605	17070904	300	*	749	1215	0.61627	277	584	0.474403	89	CHH	0.000262717	loss
SMEL3Ch01	17070905	17071204	300	*	1097	1748	0.627429	496	955	0.519331	110	CHH	2.06788e-13	loss
SMEL3Ch01	17129405	17129704	300	*	198	576	0.344291	107	466	0.230769	116	CHH	1.65108e-11	loss
SMEL3Ch01	17137205	17137504	300	*	178	513	0.347573	150	623	0.2416	98	CHH	2.56692e-05	loss
SMEL3Ch01	17151905	17152204	300	*	191	366	0.521739	152	410	0.371359	72	CHH	4.59745e-12	loss
SMEL3Ch01	17154005	17154304	300	*	209	643	0.325581	105	607	0.174056	76	CHH	1.66516e-15	loss
SMEL3Ch01	17154905	17155204	300	*	196	534	0.367537	90	414	0.21875	82	CHH	8.90831e-05	loss
SMEL3Ch01	17294405	17294704	300	*	312	897	0.348165	178	732	0.243869	106	CHH	1.04944e-06	loss
SMEL3Ch01	17390405	17390704	300	*	161	253	0.635294	77	179	0.430939	42	CHH	1.35846e-15	loss
SMEL3Ch01	17414405	17414704	300	*	180	545	0.330896	133	619	0.215781	107	CHH	3.29327e-05	loss
SMEL3Ch01	17424605	17424904	300	*	165	477	0.346555	88	407	0.217604	80	CHH	0.000622894	loss
SMEL3Ch01	17481305	17481604	300	*	215	530	0.406015	168	572	0.294425	77	CHH	0.021016	loss
SMEL3Ch01	17521805	17522104	300	*	202	638	0.317188	113	570	0.199301	86	CHH	5.45483e-08	loss
SMEL3Ch01	17527805	17528104	300	*	201	356	0.564246	175	392	0.446701	81	CHH	0.00328495	loss
SMEL3Ch01	17570405	17570704	300	*	159	542	0.294118	81	430	0.189815	88	CHH	0.00676351	loss
SMEL3Ch01	17599205	17599504	300	*	192	603	0.319008	111	668	0.167164	103	CHH	2.55787e-15	loss
SMEL3Ch01	17614505	17614804	300	*	167	613	0.273171	57	379	0.152231	86	CHH	3.47928e-05	loss
SMEL3Ch01	17621705	17622004	300	*	197	628	0.314286	174	846	0.206368	93	CHH	2.98305e-06	loss
SMEL3Ch01	17642405	17642704	300	*	277	503	0.550495	184	489	0.376782	86	CHH	0.0043413	loss
SMEL3Ch01	17726705	17727004	300	*	237	491	0.482759	196	582	0.337329	73	CHH	2.14632e-09	loss
SMEL3Ch01	17727605	17727904	300	*	256	575	0.445407	121	376	0.322751	72	CHH	4.88337e-06	loss
SMEL3Ch01	17742005	17742304	300	*	300	396	0.756281	285	457	0.623094	86	CHH	4.39046e-26	loss
SMEL3Ch01	17788505	17788804	300	*	191	520	0.367816	65	373	0.176	82	CHH	7.74254e-11	loss
SMEL3Ch01	17860505	17860804	300	*	216	583	0.37094	120	487	0.247444	89	CHH	2.35948e-08	loss
SMEL3Ch01	17936105	17936404	300	*	498	1274	0.391066	226	901	0.251384	116	CHH	0.00222049	loss
SMEL3Ch01	17936405	17936704	300	*	396	1103	0.359276	206	799	0.258427	101	CHH	0.000673039	loss
SMEL3Ch01	18192005	18192304	300	*	358	544	0.657509	204	449	0.454545	84	CHH	4.50286e-10	loss
SMEL3Ch01	18231305	18231604	300	*	76	222	0.34375	51	249	0.207171	41	CHH	4.83178e-11	loss
SMEL3Ch01	18285905	18286204	300	*	242	609	0.397709	149	513	0.291262	87	CHH	2.70121e-09	loss
SMEL3Ch01	18393305	18393604	300	*	374	914	0.409389	206	781	0.264368	102	CHH	1.36379e-12	loss
SMEL3Ch01	18393605	18393904	300	*	348	758	0.459211	308	863	0.357225	100	CHH	7.04349e-32	loss
SMEL3Ch01	18440405	18440704	300	*	83	485	0.172485	24	383	0.0649351	80	CHH	2.75158e-07	loss
SMEL3Ch01	18520505	18520804	300	*	568	1621	0.350585	265	1125	0.236025	91	CHH	4.01597e-124	loss
SMEL3Ch01	18731105	18731404	300	*	221	517	0.427746	135	467	0.289979	112	CHH	5.27696e-06	loss
SMEL3Ch01	18733205	18733504	300	*	204	447	0.45657	173	525	0.330171	106	CHH	8.18734e-05	loss
SMEL3Ch01	18733505	18733804	300	*	578	1022	0.56543	322	706	0.456215	107	CHH	0.000467134	loss
SMEL3Ch01	19093505	19093804	300	*	162	709	0.229255	49	408	0.121951	102	CHH	0.000227864	loss
SMEL3Ch01	19133105	19133404	300	*	279	823	0.339394	117	552	0.212996	93	CHH	1.06567e-08	loss
SMEL3Ch01	19194605	19194904	300	*	186	576	0.323529	71	392	0.182741	70	CHH	7.75532e-13	loss
SMEL3Ch01	19248305	19248604	300	*	183	497	0.368737	164	672	0.244807	84	CHH	3.1665e-09	loss
SMEL3Ch01	19359305	19359604	300	*	557	1393	0.4	301	1020	0.295499	90	CHH	5.63374e-07	loss
SMEL3Ch01	19415405	19415704	300	*	166	481	0.345756	88	386	0.229381	76	CHH	8.15752e-06	loss
SMEL3Ch01	19419305	19419604	300	*	251	846	0.29717	114	642	0.178571	97	CHH	6.90508e-11	loss
SMEL3Ch01	19420205	19420504	300	*	373	1099	0.339691	147	679	0.217327	103	CHH	0.000175311	loss
SMEL3Ch01	19471505	19471804	300	*	190	788	0.241772	104	772	0.135659	97	CHH	1.08243e-06	loss
SMEL3Ch01	19490705	19491004	300	*	1093	1895	0.5767	504	1113	0.452915	102	CHH	5.38273e-10	loss
SMEL3Ch01	19491305	19491604	300	*	172	476	0.361925	124	548	0.227273	87	CHH	1.0765e-11	loss
SMEL3Ch01	19493405	19493704	300	*	112	396	0.28392	49	328	0.151515	79	CHH	3.99429e-07	loss
SMEL3Ch01	19542905	19543204	300	*	680	1095	0.620784	486	993	0.489447	102	CHH	5.14425e-07	loss
SMEL3Ch01	19577705	19578004	300	*	539	1011	0.53307	302	756	0.399736	98	CHH	0.00532194	loss
SMEL3Ch01	19578305	19578604	300	*	214	521	0.41109	161	609	0.265139	102	CHH	8.90637e-09	loss
SMEL3Ch01	19578605	19578904	300	*	299	765	0.391134	222	913	0.243716	105	CHH	3.55313e-14	loss
SMEL3Ch01	19768505	19768804	300	*	392	1054	0.372159	244	909	0.268935	85	CHH	1.4621e-07	loss
SMEL3Ch01	19854305	19854604	300	*	211	425	0.496487	117	346	0.33908	81	CHH	0.00010047	loss
SMEL3Ch01	19879505	19879804	300	*	172	491	0.350913	100	445	0.225951	86	CHH	3.48711e-05	loss
SMEL3Ch01	19910105	19910404	300	*	413	988	0.418182	282	917	0.307943	100	CHH	2.82844e-20	loss
SMEL3Ch01	19967105	19967404	300	*	396	742	0.533602	248	594	0.417785	77	CHH	0.000377788	loss
SMEL3Ch01	19969205	19969504	300	*	114	425	0.269321	54	357	0.153203	69	CHH	0.000382815	loss
SMEL3Ch01	19969805	19970104	300	*	897	1096	0.817851	616	942	0.653602	90	CHH	0.00246666	loss
SMEL3Ch01	20054705	20055004	300	*	327	636	0.514107	139	349	0.39886	75	CHH	0.00632544	loss
SMEL3Ch01	20138405	20138704	300	*	128	580	0.221649	31	385	0.0826873	88	CHH	4.29398e-14	loss
SMEL3Ch01	20143805	20144104	300	*	243	554	0.438849	177	572	0.310105	95	CHH	0.00215704	loss
SMEL3Ch01	20154905	20155204	300	*	265	835	0.317802	124	590	0.211149	92	CHH	0.00146798	loss
SMEL3Ch01	20167805	20168104	300	*	116	459	0.253796	52	351	0.150142	76	CHH	1.10141e-06	loss
SMEL3Ch01	20458205	20458504	300	*	571	1142	0.5	307	809	0.379778	90	CHH	1.38055e-15	loss
SMEL3Ch01	20542205	20542504	300	*	277	940	0.295117	135	724	0.187328	96	CHH	3.40596e-05	loss
SMEL3Ch01	20606405	20606704	300	*	198	408	0.485366	130	365	0.356948	75	CHH	0.0324057	loss
SMEL3Ch01	20631005	20631304	300	*	347	527	0.657845	214	495	0.432596	83	CHH	1.0073e-46	loss
SMEL3Ch01	20672405	20672704	300	*	194	540	0.359779	67	449	0.150776	92	CHH	2.20845e-08	loss
SMEL3Ch01	20742905	20743204	300	*	174	384	0.453368	102	317	0.322884	78	CHH	1.01948e-06	loss
SMEL3Ch01	20745905	20746204	300	*	157	563	0.279646	84	525	0.16129	80	CHH	0.00854071	loss
SMEL3Ch01	20769005	20769304	300	*	366	612	0.59772	137	467	0.294243	89	CHH	1.93368e-62	loss
SMEL3Ch01	20789705	20790004	300	*	321	508	0.631373	211	450	0.469027	95	CHH	3.10296e-14	loss
SMEL3Ch01	20790005	20790304	300	*	825	1111	0.742138	363	594	0.610738	88	CHH	4.5985e-08	loss
SMEL3Ch01	20833505	20833804	300	*	163	471	0.346723	124	516	0.241313	88	CHH	0.0131615	loss
SMEL3Ch01	20836205	20836504	300	*	135	450	0.300885	68	383	0.179221	90	CHH	0.0300247	loss
SMEL3Ch01	20853905	20854204	300	*	95	399	0.239401	31	276	0.115108	69	CHH	1.16654e-10	loss
SMEL3Ch01	20921405	20921704	300	*	158	347	0.455587	136	393	0.346835	78	CHH	0.0373332	loss
SMEL3Ch01	20964005	20964304	300	*	263	399	0.658354	230	412	0.557971	81	CHH	2.00689e-14	loss
SMEL3Ch01	21006305	21006604	300	*	67	379	0.178478	152	545	0.279707	90	CHH	1.62103e-09	gain
SMEL3Ch01	21148805	21149104	300	*	118	452	0.262115	68	443	0.155056	78	CHH	4.32152e-13	loss
SMEL3Ch01	21163205	21163504	300	*	309	383	0.805195	227	358	0.633333	76	CHH	0.0329467	loss
SMEL3Ch01	21165305	21165604	300	*	1141	1392	0.819225	649	928	0.698925	80	CHH	3.97586e-08	loss
SMEL3Ch01	21178505	21178804	300	*	281	613	0.458537	147	438	0.336364	98	CHH	0.000150575	loss
SMEL3Ch01	21294905	21295204	300	*	322	557	0.577818	255	550	0.463768	99	CHH	0.00652143	loss
SMEL3Ch01	21295205	21295504	300	*	162	370	0.438172	137	428	0.32093	90	CHH	4.33446e-05	loss
SMEL3Ch01	21327305	21327604	300	*	363	660	0.549849	158	403	0.392593	80	CHH	0.0399412	loss
SMEL3Ch01	21861305	21861604	300	*	108	430	0.252315	55	370	0.150538	83	CHH	1.75825e-11	loss
SMEL3Ch01	21888305	21888604	300	*	202	582	0.347603	131	673	0.195556	87	CHH	2.24318e-34	loss
SMEL3Ch01	21965105	21965404	300	*	368	747	0.492657	137	404	0.339901	95	CHH	0.0165466	loss
SMEL3Ch01	21983705	21984004	300	*	280	757	0.370224	154	573	0.269565	97	CHH	1.6665e-07	loss
SMEL3Ch01	21991205	21991504	300	*	500	919	0.543974	168	449	0.374723	96	CHH	3.34465e-07	loss
SMEL3Ch01	21998705	21999004	300	*	320	845	0.378985	128	513	0.250485	95	CHH	2.94243e-05	loss
SMEL3Ch01	22005005	22005304	300	*	892	1406	0.634233	496	937	0.529286	99	CHH	6.15445e-10	loss
SMEL3Ch01	22014005	22014304	300	*	100	340	0.295322	68	352	0.194915	72	CHH	5.85241e-10	loss
SMEL3Ch01	22063505	22063804	300	*	303	516	0.586873	192	440	0.436652	65	CHH	1.5177e-10	loss
SMEL3Ch01	22065305	22065604	300	*	509	682	0.745614	325	504	0.644269	101	CHH	4.29756e-13	loss
SMEL3Ch01	22085705	22086004	300	*	287	410	0.699029	172	313	0.549206	74	CHH	7.49055e-05	loss
SMEL3Ch01	22119305	22119604	300	*	285	670	0.425595	159	547	0.291439	102	CHH	0.014919	loss
SMEL3Ch01	22140005	22140304	300	*	489	960	0.509356	202	569	0.355517	103	CHH	0.00267028	loss
SMEL3Ch01	22140305	22140604	300	*	583	1475	0.395396	299	1030	0.290698	112	CHH	5.34102e-07	loss
SMEL3Ch01	22426205	22426504	300	*	173	486	0.356557	112	512	0.219844	99	CHH	0.00215688	loss
SMEL3Ch01	22478105	22478404	300	*	205	562	0.365248	124	498	0.25	107	CHH	0.000126999	loss
SMEL3Ch01	22485005	22485304	300	*	95	284	0.335664	64	277	0.232975	69	CHH	0.00522921	loss
SMEL3Ch01	22485305	22485604	300	*	163	457	0.357298	82	330	0.25	65	CHH	0.000430328	loss
SMEL3Ch01	22517705	22518004	300	*	153	494	0.310484	72	360	0.201657	84	CHH	2.56014e-17	loss
SMEL3Ch01	22518005	22518304	300	*	240	691	0.347763	122	508	0.241176	93	CHH	4.95434e-08	loss
SMEL3Ch01	22539905	22540204	300	*	171	622	0.275641	79	474	0.168067	96	CHH	0.0419635	loss
SMEL3Ch01	22602005	22602304	300	*	266	625	0.425837	180	585	0.308348	99	CHH	2.79576e-05	loss
SMEL3Ch01	22620305	22620604	300	*	159	352	0.451977	221	399	0.553616	72	CHH	0.0132197	gain
SMEL3Ch01	22643405	22643704	300	*	121	420	0.2891	55	380	0.146597	75	CHH	6.93667e-18	loss
SMEL3Ch01	22725605	22725904	300	*	209	613	0.341463	141	651	0.217458	92	CHH	7.86736e-48	loss
SMEL3Ch01	22794905	22795204	300	*	178	567	0.314587	87	426	0.205607	87	CHH	0.0391183	loss
SMEL3Ch01	22805105	22805404	300	*	220	545	0.404022	116	400	0.291045	90	CHH	8.08023e-05	loss
SMEL3Ch01	22821605	22821904	300	*	126	612	0.20684	51	538	0.0962963	64	CHH	2.95575e-18	loss
SMEL3Ch01	22965605	22965904	300	*	883	1742	0.506881	457	1126	0.406028	115	CHH	0.000188486	loss
SMEL3Ch01	22983005	22983304	300	*	138	499	0.277445	62	408	0.153659	89	CHH	4.89258e-60	loss
SMEL3Ch01	23016305	23016604	300	*	532	929	0.572503	257	638	0.403125	86	CHH	1.01546e-39	loss
SMEL3Ch01	23016605	23016904	300	*	807	1257	0.641779	469	893	0.52514	100	CHH	0.00624794	loss
SMEL3Ch01	23019905	23020204	300	*	179	549	0.326679	93	482	0.194215	88	CHH	1.52721e-23	loss
SMEL3Ch01	23035205	23035504	300	*	118	269	0.439114	84	303	0.278689	66	CHH	3.27124e-05	loss
SMEL3Ch01	23067905	23068204	300	*	167	503	0.332673	105	471	0.224101	91	CHH	0.00639865	loss
SMEL3Ch01	23325305	23325604	300	*	171	437	0.3918	98	344	0.286127	76	CHH	0.0260593	loss
SMEL3Ch01	23325605	23325904	300	*	144	356	0.405028	108	375	0.289125	86	CHH	9.63342e-14	loss
SMEL3Ch01	23355005	23355304	300	*	118	246	0.479839	43	163	0.266667	34	CHH	2.34487e-154	loss
SMEL3Ch01	23366705	23367004	300	*	294	567	0.518453	187	476	0.393305	92	CHH	3.86738e-05	loss
SMEL3Ch01	23411105	23411404	300	*	358	978	0.366327	215	825	0.261185	96	CHH	2.27091e-17	loss
SMEL3Ch01	23418005	23418304	300	*	227	706	0.322034	96	463	0.208602	97	CHH	9.60468e-104	loss
SMEL3Ch01	23618105	23618404	300	*	469	1262	0.371835	320	1332	0.24063	108	CHH	2.29418e-13	loss
SMEL3Ch01	23620205	23620504	300	*	231	659	0.350983	150	691	0.217893	104	CHH	1.94604e-13	loss
SMEL3Ch01	23620505	23620804	300	*	307	860	0.357309	182	754	0.242063	118	CHH	1.74874e-14	loss
SMEL3Ch01	23707805	23708104	300	*	373	734	0.508152	135	396	0.341709	86	CHH	8.51859e-163	loss
SMEL3Ch01	23760605	23760904	300	*	607	1092	0.555759	426	1072	0.397579	112	CHH	0.000970201	loss
SMEL3Ch01	23784905	23785204	300	*	149	405	0.36855	130	576	0.226644	93	CHH	6.9469e-28	loss
SMEL3Ch01	23793905	23794204	300	*	249	579	0.430293	97	405	0.240786	87	CHH	4.40574e-05	loss
SMEL3Ch01	23818805	23819104	300	*	318	1012	0.314596	177	840	0.211401	93	CHH	6.20577e-264	loss
SMEL3Ch01	23930405	23930704	300	*	137	551	0.249548	67	485	0.13963	104	CHH	4.36916e-16	loss
SMEL3Ch01	23972405	23972704	300	*	205	383	0.535065	163	384	0.42487	74	CHH	1.01056e-05	loss
SMEL3Ch01	24049505	24049804	300	*	132	334	0.395833	93	390	0.239796	72	CHH	0.0250616	loss
SMEL3Ch01	24099605	24099904	300	*	237	690	0.343931	128	535	0.240223	79	CHH	0.0165691	loss
SMEL3Ch01	24104405	24104704	300	*	181	567	0.319859	95	514	0.186047	86	CHH	0.00414148	loss
SMEL3Ch01	24239705	24240004	300	*	193	718	0.269444	48	353	0.138028	83	CHH	0.000321371	loss
SMEL3Ch01	24265205	24265504	300	*	238	713	0.334266	121	598	0.203333	105	CHH	0.00035158	loss
SMEL3Ch01	24274505	24274804	300	*	269	816	0.330073	147	643	0.229457	89	CHH	2.63534e-21	loss
SMEL3Ch01	24314405	24314704	300	*	115	331	0.348348	85	397	0.215539	80	CHH	0.00407077	loss
SMEL3Ch01	24370805	24371104	300	*	215	504	0.426877	131	460	0.285714	93	CHH	0.000977683	loss
SMEL3Ch01	24404705	24405004	300	*	192	429	0.447796	93	343	0.272464	81	CHH	2.13229e-08	loss
SMEL3Ch01	24472505	24472804	300	*	123	446	0.276786	60	439	0.138322	100	CHH	0.000248174	loss
SMEL3Ch01	24502805	24503104	300	*	290	900	0.322616	173	846	0.205189	92	CHH	0	loss
SMEL3Ch01	24558905	24559204	300	*	208	476	0.437238	153	459	0.334056	85	CHH	0.00149867	loss
SMEL3Ch01	24603305	24603604	300	*	159	471	0.338266	145	689	0.211288	88	CHH	0.00225432	loss
SMEL3Ch01	24629105	24629404	300	*	234	461	0.507559	184	484	0.380658	98	CHH	0.00807143	loss
SMEL3Ch01	24669905	24670204	300	*	193	613	0.315447	87	430	0.203704	88	CHH	0.000431116	loss
SMEL3Ch01	24682205	24682504	300	*	321	662	0.48494	225	958	0.235417	100	CHH	0.0126222	loss
SMEL3Ch01	24693605	24693904	300	*	553	1556	0.355584	244	1014	0.241142	112	CHH	5.25302e-09	loss
SMEL3Ch01	24698105	24698404	300	*	83	342	0.244186	54	392	0.139594	69	CHH	6.55333e-05	loss
SMEL3Ch01	24766805	24767104	300	*	213	439	0.485261	148	442	0.335586	90	CHH	0.0409036	loss
SMEL3Ch01	24810905	24811204	300	*	149	463	0.322581	102	473	0.216842	80	CHH	0.00396257	loss
SMEL3Ch01	24852905	24853204	300	*	124	501	0.248509	44	387	0.115681	78	CHH	0.00071884	loss
SMEL3Ch01	24861005	24861304	300	*	319	744	0.428954	260	817	0.318681	111	CHH	4.63431e-19	loss
SMEL3Ch01	24887405	24887704	300	*	583	753	0.77351	697	1041	0.669223	76	CHH	4.78312e-09	loss
SMEL3Ch01	24887705	24888004	300	*	941	1266	0.742902	741	1265	0.585635	106	CHH	3.83106e-151	loss
SMEL3Ch01	24961805	24962104	300	*	307	1058	0.290566	129	762	0.170157	92	CHH	8.12215e-10	loss
SMEL3Ch01	25088405	25088704	300	*	106	469	0.227176	48	437	0.111617	86	CHH	2.2926e-179	loss
SMEL3Ch01	25098905	25099204	300	*	190	782	0.243622	82	617	0.134087	92	CHH	6.71603e-11	loss
SMEL3Ch01	25124405	25124704	300	*	92	305	0.302932	55	306	0.181818	69	CHH	5.16365e-49	loss
SMEL3Ch01	25129505	25129804	300	*	218	446	0.488839	150	445	0.337808	99	CHH	0.00924942	loss
SMEL3Ch01	25183205	25183504	300	*	144	447	0.32294	85	459	0.186551	85	CHH	7.74127e-06	loss
SMEL3Ch01	25287305	25287604	300	*	181	436	0.415525	111	420	0.265403	94	CHH	0.000443839	loss
SMEL3Ch01	25287605	25287904	300	*	266	512	0.519455	131	341	0.38484	83	CHH	6.01568e-06	loss
SMEL3Ch01	25314305	25314604	300	*	664	1092	0.607861	440	880	0.5	79	CHH	4.88772e-09	loss
SMEL3Ch01	25345805	25346104	300	*	224	863	0.260116	185	1196	0.155259	95	CHH	0	loss
SMEL3Ch01	25348505	25348804	300	*	114	477	0.240084	83	614	0.136364	109	CHH	4.2212e-10	loss
SMEL3Ch01	25370105	25370404	300	*	182	420	0.433649	109	409	0.26764	72	CHH	8.09696e-08	loss
SMEL3Ch01	25379705	25380004	300	*	161	585	0.27598	77	471	0.164905	82	CHH	0.0189236	loss
SMEL3Ch01	25446905	25447204	300	*	347	896	0.387528	165	602	0.274834	93	CHH	1.10824e-05	loss
SMEL3Ch01	25449605	25449904	300	*	109	402	0.272277	100	643	0.156589	85	CHH	0.00924486	loss
SMEL3Ch01	25451105	25451404	300	*	197	564	0.349823	124	531	0.234522	81	CHH	0.0171643	loss
SMEL3Ch01	25454705	25455004	300	*	106	367	0.289973	63	350	0.181818	81	CHH	2.38235e-06	loss
SMEL3Ch01	25536905	25537204	300	*	176	546	0.322993	131	631	0.208531	80	CHH	5.76022e-05	loss
SMEL3Ch01	25546205	25546504	300	*	221	746	0.296791	102	529	0.193974	99	CHH	5.70754e-05	loss
SMEL3Ch01	25578305	25578604	300	*	192	527	0.364839	85	389	0.219949	88	CHH	0.0239967	loss
SMEL3Ch01	25881605	25881904	300	*	189	618	0.306452	124	656	0.18997	90	CHH	0.000221991	loss
SMEL3Ch01	25911005	25911304	300	*	483	829	0.582431	258	596	0.43311	91	CHH	0.0408692	loss
SMEL3Ch01	25929605	25929904	300	*	276	823	0.335758	155	672	0.231454	96	CHH	1.33633e-12	loss
SMEL3Ch01	25958105	25958404	300	*	218	653	0.334351	124	543	0.229358	97	CHH	0.000775306	loss
SMEL3Ch01	25959305	25959604	300	*	189	545	0.347349	106	513	0.207767	93	CHH	1.28406e-42	loss
SMEL3Ch01	25960205	25960504	300	*	314	769	0.40856	188	673	0.28	84	CHH	7.07447e-06	loss
SMEL3Ch01	26022605	26022904	300	*	516	919	0.561346	302	678	0.445588	101	CHH	0	loss
SMEL3Ch01	26057705	26058004	300	*	197	460	0.428571	81	343	0.237681	65	CHH	0.000294125	loss
SMEL3Ch01	26064305	26064604	300	*	102	467	0.219616	43	366	0.119565	70	CHH	0.00043462	loss
SMEL3Ch01	26241605	26241904	300	*	162	520	0.312261	71	375	0.190981	89	CHH	0.00313102	loss
SMEL3Ch01	26253305	26253604	300	*	224	700	0.320513	115	559	0.206774	92	CHH	4.27194e-52	loss
SMEL3Ch01	26271305	26271604	300	*	152	399	0.381546	142	569	0.250438	83	CHH	0.00161476	loss
SMEL3Ch01	26278505	26278804	300	*	258	787	0.328264	121	579	0.209983	83	CHH	7.61833e-11	loss
SMEL3Ch01	26299805	26300104	300	*	179	537	0.333952	135	631	0.21485	101	CHH	1.37074e-05	loss
SMEL3Ch01	26402105	26402404	300	*	114	401	0.28536	72	479	0.151767	84	CHH	3.23735e-10	loss
SMEL3Ch01	26442305	26442604	300	*	251	814	0.308824	104	670	0.15625	105	CHH	4.91458e-10	loss
SMEL3Ch01	26443805	26444104	300	*	323	879	0.367764	221	893	0.248045	138	CHH	2.32118e-07	loss
SMEL3Ch01	26492405	26492704	300	*	308	1045	0.295129	206	1070	0.193097	95	CHH	5.31644e-66	loss
SMEL3Ch01	26499305	26499604	300	*	352	528	0.666038	215	390	0.55102	89	CHH	0.0325615	loss
SMEL3Ch01	26517005	26517304	300	*	170	597	0.285476	107	612	0.175896	92	CHH	3.3498e-11	loss
SMEL3Ch01	26614805	26615104	300	*	338	1132	0.298942	135	694	0.195402	100	CHH	0.00110697	loss
SMEL3Ch01	26885705	26886004	300	*	142	394	0.361111	49	316	0.157233	72	CHH	2.54895e-05	loss
SMEL3Ch01	26946905	26947204	300	*	285	551	0.517179	155	488	0.318367	91	CHH	1.06752e-06	loss
SMEL3Ch01	26964305	26964604	300	*	281	758	0.371053	139	584	0.238908	101	CHH	0.00147321	loss
SMEL3Ch01	26966705	26967004	300	*	286	929	0.308271	186	936	0.19936	102	CHH	5.22659e-08	loss
SMEL3Ch01	26968805	26969104	300	*	246	717	0.343533	159	699	0.228245	99	CHH	0.0009786	loss
SMEL3Ch01	27066905	27067204	300	*	427	1306	0.327217	245	1118	0.219643	84	CHH	3.82968e-11	loss
SMEL3Ch01	27075005	27075304	300	*	124	469	0.265393	65	461	0.142549	86	CHH	0.00752461	loss
SMEL3Ch01	27113705	27114004	300	*	446	1294	0.344907	218	927	0.235737	96	CHH	2.60379e-38	loss
SMEL3Ch01	27125105	27125404	300	*	85	364	0.234973	60	470	0.129237	77	CHH	9.05932e-06	loss
SMEL3Ch01	27180605	27180904	300	*	141	506	0.279528	71	451	0.15894	84	CHH	1.1136e-06	loss
SMEL3Ch01	27249905	27250204	300	*	346	663	0.521805	134	466	0.288462	85	CHH	0	loss
SMEL3Ch01	27311405	27311704	300	*	253	804	0.315136	115	650	0.177914	61	CHH	1.89323e-09	loss
SMEL3Ch01	27313205	27313504	300	*	190	477	0.398747	125	438	0.286364	100	CHH	0.00559028	loss
SMEL3Ch01	27324905	27325204	300	*	136	439	0.310658	96	460	0.209957	70	CHH	0.0405885	loss
SMEL3Ch01	27361805	27362104	300	*	259	493	0.525253	162	422	0.384434	78	CHH	0.000203867	loss
SMEL3Ch01	27483605	27483904	300	*	318	922	0.345238	130	688	0.189855	99	CHH	6.82437e-05	loss
SMEL3Ch01	27484505	27484804	300	*	180	664	0.271772	113	673	0.168889	90	CHH	3.28089e-55	loss
SMEL3Ch01	27577505	27577804	300	*	344	711	0.483871	237	745	0.318608	86	CHH	0.00216467	loss
SMEL3Ch01	27603905	27604204	300	*	162	369	0.439353	123	365	0.337875	82	CHH	0.0347802	loss
SMEL3Ch01	27633305	27633604	300	*	341	984	0.346856	289	1194	0.242475	89	CHH	2.61765e-18	loss
SMEL3Ch01	27634205	27634504	300	*	158	509	0.311155	97	504	0.193676	97	CHH	7.73172e-08	loss
SMEL3Ch01	27723005	27723304	300	*	135	455	0.297593	91	605	0.151565	73	CHH	1.92635e-21	loss
SMEL3Ch01	27738305	27738604	300	*	120	317	0.37931	54	212	0.257009	49	CHH	3.19023e-09	loss
SMEL3Ch01	27755405	27755704	300	*	210	506	0.415354	130	468	0.278723	111	CHH	0.00310896	loss
SMEL3Ch01	27755705	27756004	300	*	542	1421	0.381588	272	1039	0.262248	110	CHH	2.76642e-07	loss
SMEL3Ch01	27757205	27757504	300	*	231	676	0.342183	147	612	0.241042	102	CHH	2.05165e-07	loss
SMEL3Ch01	27774005	27774304	300	*	166	509	0.32681	119	636	0.188088	69	CHH	0.0138132	loss
SMEL3Ch01	27794705	27795004	300	*	204	613	0.333333	127	579	0.22031	93	CHH	0.000536958	loss
SMEL3Ch01	27802805	27803104	300	*	297	534	0.55597	270	604	0.447195	76	CHH	2.76472e-05	loss
SMEL3Ch01	27873905	27874204	300	*	291	750	0.388298	146	577	0.253886	80	CHH	4.32544e-19	loss
SMEL3Ch01	27961505	27961804	300	*	125	526	0.238636	49	382	0.130208	95	CHH	1.16744e-34	loss
SMEL3Ch01	27993005	27993304	300	*	161	708	0.228169	46	417	0.112172	89	CHH	0.00285813	loss
SMEL3Ch01	28007705	28008004	300	*	174	582	0.299658	112	609	0.184943	83	CHH	0.00256642	loss
SMEL3Ch01	28053605	28053904	300	*	444	1021	0.434995	218	665	0.328336	84	CHH	0.00519153	loss
SMEL3Ch01	28054205	28054504	300	*	789	1214	0.649671	434	844	0.514184	108	CHH	0	loss
SMEL3Ch01	28117805	28118104	300	*	281	724	0.38843	145	557	0.261181	107	CHH	1.46846e-13	loss
SMEL3Ch01	28151405	28151704	300	*	239	371	0.643432	156	315	0.495268	63	CHH	0.00116987	loss
SMEL3Ch01	28152605	28152904	300	*	146	349	0.418803	139	483	0.28866	79	CHH	2.18e-05	loss
SMEL3Ch01	28218905	28219204	300	*	304	943	0.322751	154	740	0.208895	99	CHH	5.398e-07	loss
SMEL3Ch01	28229705	28230004	300	*	283	768	0.368831	132	543	0.244037	93	CHH	0	loss
SMEL3Ch01	28384505	28384804	300	*	74	356	0.209497	35	348	0.102857	61	CHH	1.11074e-08	loss
SMEL3Ch01	28389605	28389904	300	*	96	342	0.281977	55	313	0.177778	74	CHH	2.25926e-05	loss
SMEL3Ch01	28405505	28405804	300	*	155	383	0.405195	79	302	0.263158	69	CHH	0.00768485	loss
SMEL3Ch01	28437005	28437304	300	*	113	334	0.339286	47	222	0.214286	53	CHH	1.91143e-08	loss
SMEL3Ch01	28453205	28453504	300	*	176	487	0.361963	115	524	0.220532	90	CHH	4.63356e-05	loss
SMEL3Ch01	28476305	28476604	300	*	94	372	0.254011	38	320	0.121118	77	CHH	0.00172297	loss
SMEL3Ch01	28506305	28506604	300	*	121	377	0.3219	75	393	0.192405	85	CHH	0.00118883	loss
SMEL3Ch01	28521005	28521304	300	*	168	495	0.34004	90	424	0.213615	74	CHH	6.8536e-34	loss
SMEL3Ch01	28527605	28527904	300	*	125	461	0.272138	71	426	0.168224	83	CHH	0.000405663	loss
SMEL3Ch01	28541405	28541704	300	*	238	524	0.454373	103	396	0.261307	95	CHH	0.0210152	loss
SMEL3Ch01	28583405	28583704	300	*	83	669	0.125186	85	375	0.228117	91	CHH	0.0242988	gain
SMEL3Ch01	28624505	28624804	300	*	127	373	0.341333	82	383	0.215584	89	CHH	2.51587e-15	loss
SMEL3Ch01	28633505	28633804	300	*	222	809	0.274969	70	497	0.142285	82	CHH	1.86474e-13	loss
SMEL3Ch01	28663505	28663804	300	*	199	690	0.289017	113	612	0.185668	86	CHH	2.67772e-14	loss
SMEL3Ch01	28689305	28689604	300	*	213	708	0.301408	134	770	0.17487	84	CHH	0.000151722	loss
SMEL3Ch01	28766105	28766404	300	*	251	637	0.394366	160	598	0.268333	85	CHH	0.00228339	loss
SMEL3Ch01	28776305	28776604	300	*	228	413	0.551807	217	512	0.424125	78	CHH	0.000898432	loss
SMEL3Ch01	28842005	28842304	300	*	220	652	0.33792	100	514	0.195736	86	CHH	3.45334e-14	loss
SMEL3Ch01	28880405	28880704	300	*	465	947	0.491043	159	427	0.37296	105	CHH	8.27905e-12	loss
SMEL3Ch01	28880705	28881004	300	*	637	940	0.677282	482	853	0.564912	77	CHH	0.0141587	loss
SMEL3Ch01	28915805	28916104	300	*	316	906	0.349119	174	791	0.220681	81	CHH	5.48854e-38	loss
SMEL3Ch01	28978505	28978804	300	*	226	768	0.294805	75	422	0.179245	93	CHH	0.0345919	loss
SMEL3Ch01	29066405	29066704	300	*	127	425	0.299766	64	403	0.160494	76	CHH	1.10699e-206	loss
SMEL3Ch01	29082905	29083204	300	*	131	501	0.262425	94	615	0.153971	97	CHH	0.0107736	loss
SMEL3Ch01	29116205	29116504	300	*	170	632	0.269716	90	540	0.167897	92	CHH	0.000846568	loss
SMEL3Ch01	29133005	29133304	300	*	586	1857	0.315761	355	1670	0.212919	120	CHH	2.89132e-10	loss
SMEL3Ch01	29176805	29177104	300	*	203	702	0.289773	105	681	0.155198	100	CHH	7.24605e-13	loss
SMEL3Ch01	29209205	29209504	300	*	130	594	0.219799	58	531	0.110694	113	CHH	1.1286e-48	loss
SMEL3Ch01	29258405	29258704	300	*	278	633	0.43937	233	694	0.336207	105	CHH	2.11124e-10	loss
SMEL3Ch01	29282405	29282704	300	*	116	363	0.320548	63	375	0.169761	86	CHH	7.3628e-11	loss
SMEL3Ch01	29290505	29290804	300	*	431	1460	0.295486	185	1002	0.185259	96	CHH	5.32337e-45	loss
SMEL3Ch01	29463005	29463304	300	*	94	436	0.216895	49	450	0.110619	88	CHH	0.000188252	loss
SMEL3Ch01	29469605	29469904	300	*	214	713	0.300699	153	801	0.191781	96	CHH	0.000474666	loss
SMEL3Ch01	29492105	29492404	300	*	97	365	0.26703	78	476	0.165272	75	CHH	2.19145e-09	loss
SMEL3Ch01	29502605	29502904	300	*	175	667	0.263079	101	625	0.162679	101	CHH	2.8032e-13	loss
SMEL3Ch01	29558705	29559004	300	*	163	527	0.310019	83	421	0.198582	87	CHH	2.4124e-26	loss
SMEL3Ch01	29559005	29559304	300	*	142	625	0.22807	63	532	0.11985	87	CHH	1.49397e-20	loss
SMEL3Ch01	29586005	29586304	300	*	40	281	0.144876	10	300	0.0364238	56	CHH	0.000143192	loss
SMEL3Ch01	29693705	29694004	300	*	182	632	0.288644	54	325	0.168196	71	CHH	0.00294016	loss
SMEL3Ch01	29707805	29708104	300	*	548	956	0.573069	359	829	0.433213	85	CHH	0.0143641	loss
SMEL3Ch01	29778905	29779204	300	*	167	473	0.353684	116	465	0.250535	89	CHH	5.46912e-06	loss
SMEL3Ch01	29794205	29794504	300	*	679	1933	0.351421	321	1430	0.22486	113	CHH	1.09147e-21	loss
SMEL3Ch01	29824205	29824504	300	*	251	353	0.709859	193	338	0.570588	67	CHH	1.0048e-21	loss
SMEL3Ch01	29878505	29878804	300	*	311	995	0.312939	192	935	0.205977	98	CHH	2.56934e-06	loss
SMEL3Ch01	29882705	29883004	300	*	178	509	0.350294	139	564	0.24735	89	CHH	0.000307338	loss
SMEL3Ch01	29885105	29885404	300	*	123	392	0.314721	96	471	0.205074	87	CHH	0.00647291	loss
SMEL3Ch01	29887805	29888104	300	*	133	548	0.243636	61	440	0.140271	67	CHH	4.46315e-28	loss
SMEL3Ch01	29908205	29908504	300	*	169	523	0.32381	117	533	0.220561	91	CHH	1.55265e-05	loss
SMEL3Ch01	29908505	29908804	300	*	115	463	0.249462	41	321	0.130031	79	CHH	2.44702e-05	loss
SMEL3Ch01	29956205	29956504	300	*	94	417	0.22673	41	362	0.115385	68	CHH	0.000369499	loss
SMEL3Ch01	29964305	29964604	300	*	193	398	0.485	174	458	0.380435	99	CHH	0.0126877	loss
SMEL3Ch01	29968805	29969104	300	*	181	434	0.417431	99	328	0.30303	81	CHH	0.0265082	loss
SMEL3Ch01	30006005	30006304	300	*	289	932	0.310493	186	943	0.197884	78	CHH	0.00327606	loss
SMEL3Ch01	30017405	30017704	300	*	388	1188	0.326891	221	1065	0.20806	104	CHH	1.16085e-19	loss
SMEL3Ch01	30062105	30062404	300	*	612	1317	0.464746	367	1052	0.349146	101	CHH	6.97991e-12	loss
SMEL3Ch01	30161405	30161704	300	*	120	393	0.306329	79	540	0.147601	96	CHH	0.00041548	loss
SMEL3Ch01	30186005	30186304	300	*	184	508	0.362745	77	378	0.205263	81	CHH	3.86903e-101	loss
SMEL3Ch01	30190805	30191104	300	*	217	568	0.382456	128	497	0.258517	103	CHH	7.2483e-09	loss
SMEL3Ch01	30262505	30262804	300	*	132	542	0.244485	66	467	0.142857	85	CHH	0.0078161	loss
SMEL3Ch01	30278705	30279004	300	*	181	710	0.255618	93	621	0.150883	97	CHH	0.00363577	loss
SMEL3Ch01	30357905	30358204	300	*	755	1054	0.715909	389	639	0.608424	95	CHH	1.02271e-05	loss
SMEL3Ch01	30383105	30383404	300	*	394	710	0.554775	232	524	0.442966	91	CHH	0.0287844	loss
SMEL3Ch01	30390305	30390604	300	*	168	600	0.280731	81	467	0.17484	94	CHH	3.7892e-08	loss
SMEL3Ch01	30399905	30400204	300	*	185	752	0.246684	85	596	0.143813	90	CHH	2.64668e-07	loss
SMEL3Ch01	30401105	30401404	300	*	234	815	0.287638	91	570	0.160839	101	CHH	0	loss
SMEL3Ch01	30473405	30473704	300	*	100	386	0.260309	55	436	0.127854	91	CHH	5.83638e-06	loss
SMEL3Ch01	30473705	30474004	300	*	587	923	0.635676	233	481	0.484472	103	CHH	4.89536e-07	loss
SMEL3Ch01	30474005	30474304	300	*	277	542	0.511029	194	497	0.390782	84	CHH	7.37265e-06	loss
SMEL3Ch01	30516305	30516604	300	*	251	933	0.269519	144	894	0.16183	92	CHH	3.92166e-05	loss
SMEL3Ch01	30524105	30524404	300	*	198	640	0.309969	116	576	0.202422	99	CHH	1.67574e-05	loss
SMEL3Ch01	30525905	30526204	300	*	395	1257	0.314535	150	815	0.184823	89	CHH	6.67133e-55	loss
SMEL3Ch01	30530705	30531004	300	*	113	499	0.227545	62	524	0.119772	89	CHH	5.60797e-65	loss
SMEL3Ch01	30536105	30536404	300	*	160	548	0.292727	114	605	0.189456	95	CHH	0.0119116	loss
SMEL3Ch01	30538205	30538504	300	*	324	1040	0.3119	165	858	0.193023	100	CHH	8.2092e-13	loss
SMEL3Ch01	30586505	30586804	300	*	153	552	0.277978	105	642	0.164596	98	CHH	9.51329e-06	loss
SMEL3Ch01	30594005	30594304	300	*	168	563	0.299115	106	548	0.194545	100	CHH	0.00232865	loss
SMEL3Ch01	30599705	30600004	300	*	125	384	0.326425	160	361	0.443526	87	CHH	8.98083e-06	gain
SMEL3Ch01	30642005	30642304	300	*	200	441	0.453725	251	404	0.62069	86	CHH	0.000127099	gain
SMEL3Ch01	30726305	30726604	300	*	148	515	0.288201	60	359	0.168975	79	CHH	0.0022073	loss
SMEL3Ch01	30802505	30802804	300	*	160	545	0.294333	78	528	0.149057	86	CHH	6.16265e-09	loss
SMEL3Ch01	30829505	30829804	300	*	298	782	0.381378	208	755	0.27609	98	CHH	3.15195e-28	loss
SMEL3Ch01	30829805	30830104	300	*	226	693	0.326619	83	444	0.188341	104	CHH	1.18035e-06	loss
SMEL3Ch01	30888005	30888304	300	*	226	778	0.291026	149	790	0.189394	99	CHH	6.49726e-146	loss
SMEL3Ch01	30893105	30893404	300	*	610	1490	0.409517	224	959	0.234131	112	CHH	1.61725e-13	loss
SMEL3Ch01	30909005	30909304	300	*	126	423	0.298824	55	343	0.162319	74	CHH	6.72764e-06	loss
SMEL3Ch01	30928805	30929104	300	*	281	770	0.365285	194	941	0.206787	112	CHH	4.1612e-09	loss
SMEL3Ch01	30946505	30946804	300	*	353	1199	0.294754	142	760	0.187664	102	CHH	0.00019776	loss
SMEL3Ch01	30954605	30954904	300	*	56	311	0.182109	18	292	0.0646259	60	CHH	4.95359e-06	loss
SMEL3Ch01	30984305	30984604	300	*	194	719	0.270458	89	609	0.1473	88	CHH	0.000316189	loss
SMEL3Ch01	31017305	31017604	300	*	238	596	0.399666	132	447	0.296214	89	CHH	0.00385507	loss
SMEL3Ch01	31071305	31071604	300	*	149	473	0.315789	94	470	0.201271	83	CHH	0.0254491	loss
SMEL3Ch01	31082105	31082404	300	*	312	854	0.365654	155	642	0.242236	96	CHH	0.00636702	loss
SMEL3Ch01	31084505	31084804	300	*	214	726	0.29533	123	647	0.191063	78	CHH	0.00559759	loss
SMEL3Ch01	31175405	31175704	300	*	166	547	0.304189	101	540	0.188192	89	CHH	3.00514e-13	loss
SMEL3Ch01	31328705	31329004	300	*	115	484	0.238683	59	483	0.123711	87	CHH	2.80098e-06	loss
SMEL3Ch01	31386905	31387204	300	*	404	1093	0.369863	168	651	0.258806	95	CHH	0.000315288	loss
SMEL3Ch01	31397405	31397704	300	*	125	449	0.279379	115	673	0.171852	94	CHH	0.0315498	loss
SMEL3Ch01	31397705	31398004	300	*	244	708	0.34507	120	517	0.233141	100	CHH	3.79225e-27	loss
SMEL3Ch01	31403105	31403404	300	*	213	830	0.257212	146	938	0.156383	106	CHH	4.61729e-25	loss
SMEL3Ch01	31446305	31446604	300	*	147	649	0.227343	52	460	0.114719	100	CHH	8.79728e-180	loss
SMEL3Ch01	31477805	31478104	300	*	128	141	0.902098	102	143	0.710345	33	CHH	0.00791697	loss
SMEL3Ch01	31483805	31484104	300	*	196	557	0.352415	170	681	0.250366	106	CHH	3.60894e-07	loss
SMEL3Ch01	31562705	31563004	300	*	281	705	0.398868	128	473	0.271579	104	CHH	1.23486e-05	loss
SMEL3Ch01	31572005	31572304	300	*	158	447	0.35412	75	348	0.217143	79	CHH	1.45166e-07	loss
SMEL3Ch01	31704905	31705204	300	*	225	718	0.313889	140	698	0.201429	74	CHH	1.08819e-08	loss
SMEL3Ch01	31758605	31758904	300	*	40	79	0.506173	21	70	0.305556	14	CHH	1.15363e-05	loss
SMEL3Ch01	31761305	31761604	300	*	280	830	0.33774	210	887	0.237345	91	CHH	2.38042e-06	loss
SMEL3Ch01	31864505	31864804	300	*	189	440	0.429864	110	381	0.289817	80	CHH	0.000156642	loss
SMEL3Ch01	31937705	31938004	300	*	145	494	0.294355	55	378	0.147368	79	CHH	3.37178e-12	loss
SMEL3Ch01	31948805	31949104	300	*	779	1142	0.681818	454	820	0.553528	93	CHH	1.11247e-10	loss
SMEL3Ch01	31966505	31966804	300	*	132	457	0.28976	86	474	0.182773	85	CHH	0.000261354	loss
SMEL3Ch01	31990505	31990804	300	*	112	344	0.32659	69	349	0.19943	83	CHH	0.00736516	loss
SMEL3Ch01	32080805	32081104	300	*	169	371	0.455764	105	319	0.330218	70	CHH	1.5598e-44	loss
SMEL3Ch01	32118305	32118604	300	*	214	612	0.350163	101	417	0.243437	86	CHH	0.0216809	loss
SMEL3Ch01	32127005	32127304	300	*	406	1076	0.377551	221	861	0.257242	91	CHH	3.78307e-16	loss
SMEL3Ch01	32127305	32127604	300	*	318	818	0.389024	199	703	0.283688	86	CHH	2.78474e-13	loss
SMEL3Ch01	32162105	32162404	300	*	167	686	0.244186	67	526	0.128788	104	CHH	2.10999e-63	loss
SMEL3Ch01	32162405	32162704	300	*	191	676	0.283186	87	572	0.15331	108	CHH	3.50214e-09	loss
SMEL3Ch01	32172005	32172304	300	*	148	472	0.314346	103	531	0.195122	100	CHH	1.38552e-10	loss
SMEL3Ch01	32227205	32227504	300	*	113	359	0.315789	90	425	0.213115	83	CHH	0.0030184	loss
SMEL3Ch01	32242805	32243104	300	*	277	480	0.576763	158	382	0.414062	81	CHH	0.010793	loss
SMEL3Ch01	32283605	32283904	300	*	170	480	0.354772	115	460	0.251082	103	CHH	9.07053e-35	loss
SMEL3Ch01	32428505	32428804	300	*	267	860	0.310905	204	1104	0.185353	84	CHH	0.000244494	loss
SMEL3Ch01	32435705	32436004	300	*	304	1106	0.275271	132	882	0.150452	101	CHH	3.78476e-12	loss
SMEL3Ch01	32459105	32459404	300	*	219	613	0.357724	78	400	0.196517	86	CHH	5.26448e-07	loss
SMEL3Ch01	32491205	32491504	300	*	143	530	0.270677	103	661	0.156863	94	CHH	0.00835087	loss
SMEL3Ch01	32583905	32584204	300	*	277	953	0.291099	172	905	0.190739	96	CHH	2.33786e-05	loss
SMEL3Ch01	32586605	32586904	300	*	254	959	0.265349	107	656	0.164134	86	CHH	4.15848e-17	loss
SMEL3Ch01	32653805	32654104	300	*	150	572	0.263066	77	591	0.131535	95	CHH	6.3835e-25	loss
SMEL3Ch01	32666105	32666404	300	*	350	966	0.362603	175	734	0.23913	92	CHH	2.16869e-11	loss
SMEL3Ch01	32666405	32666704	300	*	315	997	0.316316	149	792	0.188917	92	CHH	1.51214e-25	loss
SMEL3Ch01	32697305	32697604	300	*	544	1721	0.316309	294	1370	0.215015	103	CHH	2.9908e-32	loss
SMEL3Ch01	32707505	32707804	300	*	98	452	0.218062	45	391	0.117048	75	CHH	0.00511562	loss
SMEL3Ch01	32711705	32712004	300	*	102	413	0.248193	63	490	0.130081	89	CHH	0.000619189	loss
SMEL3Ch01	32712605	32712904	300	*	167	555	0.301616	80	401	0.200993	88	CHH	9.34023e-08	loss
SMEL3Ch01	32724905	32725204	300	*	394	883	0.446328	274	796	0.344612	93	CHH	0.000186399	loss
SMEL3Ch01	32734805	32735104	300	*	119	521	0.229446	44	442	0.101351	88	CHH	1.23217e-05	loss
SMEL3Ch01	32762105	32762404	300	*	155	496	0.313253	79	400	0.199005	89	CHH	1.2006e-05	loss
SMEL3Ch01	32778605	32778904	300	*	148	452	0.328194	62	366	0.171196	80	CHH	3.69046e-11	loss
SMEL3Ch01	32884205	32884504	300	*	153	530	0.289474	89	531	0.168856	83	CHH	1.41733e-07	loss
SMEL3Ch01	33014405	33014704	300	*	127	544	0.234432	46	410	0.114078	86	CHH	9.16165e-07	loss
SMEL3Ch01	33058205	33058504	300	*	220	679	0.324523	104	523	0.2	70	CHH	2.36987e-15	loss
SMEL3Ch01	33155105	33155404	300	*	150	530	0.283835	110	781	0.141762	95	CHH	0.000512385	loss
SMEL3Ch01	33163805	33164104	300	*	87	344	0.254335	44	309	0.144695	66	CHH	0.000222826	loss
SMEL3Ch01	33171005	33171304	300	*	288	895	0.322185	169	777	0.218228	96	CHH	1.66736e-11	loss
SMEL3Ch01	33174305	33174604	300	*	135	585	0.231687	48	431	0.113164	80	CHH	4.80977e-06	loss
SMEL3Ch01	33221705	33222004	300	*	93	415	0.22542	59	486	0.122951	74	CHH	1.2489e-06	loss
SMEL3Ch01	33244805	33245104	300	*	241	453	0.531868	235	551	0.426763	93	CHH	0.0149945	loss
SMEL3Ch01	33283805	33284104	300	*	314	599	0.524126	165	457	0.361656	90	CHH	1.78694e-11	loss
SMEL3Ch01	33293405	33293704	300	*	276	892	0.309843	136	657	0.207891	92	CHH	1.39858e-26	loss
SMEL3Ch01	33295805	33296104	300	*	210	670	0.313988	112	561	0.20071	88	CHH	0.0154374	loss
SMEL3Ch01	33350405	33350704	300	*	293	682	0.429825	201	632	0.318612	111	CHH	0.00062748	loss
SMEL3Ch01	33368105	33368404	300	*	108	372	0.291444	95	563	0.169912	93	CHH	0.000124572	loss
SMEL3Ch01	33419405	33419704	300	*	100	514	0.195736	42	512	0.0836576	91	CHH	2.18195e-29	loss
SMEL3Ch01	33446705	33447004	300	*	226	764	0.296345	81	423	0.192941	102	CHH	0.000905945	loss
SMEL3Ch01	33497105	33497404	300	*	304	832	0.365707	163	634	0.257862	99	CHH	0.000165723	loss
SMEL3Ch01	33498605	33498904	300	*	291	525	0.55408	208	489	0.425662	81	CHH	2.17361e-17	loss
SMEL3Ch01	33566105	33566404	300	*	194	768	0.253247	85	624	0.13738	82	CHH	3.4382e-12	loss
SMEL3Ch01	33594605	33594904	300	*	136	445	0.306488	92	472	0.196203	88	CHH	1.25862e-12	loss
SMEL3Ch01	33786305	33786604	300	*	178	528	0.337736	130	603	0.216529	93	CHH	0.000442996	loss
SMEL3Ch01	33801305	33801604	300	*	347	836	0.415274	142	457	0.311547	102	CHH	5.64224e-05	loss
SMEL3Ch01	33802805	33803104	300	*	184	467	0.394456	130	553	0.236036	90	CHH	4.36767e-13	loss
SMEL3Ch01	33808205	33808504	300	*	141	426	0.331776	81	424	0.192488	94	CHH	0.00406118	loss
SMEL3Ch01	33828605	33828904	300	*	216	805	0.268897	113	694	0.163793	78	CHH	0.000804757	loss
SMEL3Ch01	33846005	33846304	300	*	205	649	0.316436	83	469	0.178344	84	CHH	0.0426631	loss
SMEL3Ch01	33896705	33897004	300	*	231	863	0.268208	120	742	0.162634	94	CHH	7.18648e-52	loss
SMEL3Ch01	33921305	33921604	300	*	194	777	0.250321	65	527	0.124764	101	CHH	0.00398139	loss
SMEL3Ch01	33924605	33924904	300	*	136	455	0.299781	93	534	0.175373	87	CHH	1.63123e-05	loss
SMEL3Ch01	34046705	34047004	300	*	83	378	0.221053	37	331	0.114114	82	CHH	6.35694e-05	loss
SMEL3Ch01	34136705	34137004	300	*	291	1007	0.289395	161	983	0.164467	107	CHH	1.35015e-37	loss
SMEL3Ch01	34146005	34146304	300	*	293	1175	0.249788	149	1006	0.14881	87	CHH	1.21593e-51	loss
SMEL3Ch01	34198505	34198804	300	*	146	517	0.283237	94	555	0.170557	109	CHH	2.11621e-15	loss
SMEL3Ch01	34224605	34224904	300	*	165	566	0.292254	77	483	0.160825	98	CHH	6.37222e-08	loss
SMEL3Ch01	34303505	34303804	300	*	676	1218	0.554918	348	931	0.374062	97	CHH	9.23815e-13	loss
SMEL3Ch01	34388105	34388404	300	*	134	535	0.251397	81	545	0.149909	96	CHH	1.38176e-50	loss
SMEL3Ch01	34435205	34435504	300	*	149	507	0.294695	108	569	0.190893	94	CHH	0.00895195	loss
SMEL3Ch01	34475405	34475704	300	*	206	615	0.335494	140	644	0.218266	88	CHH	1.2307e-08	loss
SMEL3Ch01	34579205	34579504	300	*	380	634	0.599057	230	567	0.405975	83	CHH	0	loss
SMEL3Ch01	34589705	34590004	300	*	116	373	0.312	74	408	0.182927	85	CHH	2.17838e-06	loss
SMEL3Ch01	34604405	34604704	300	*	75	328	0.230303	40	327	0.12462	77	CHH	2.15932e-10	loss
SMEL3Ch01	34621505	34621804	300	*	147	572	0.25784	68	455	0.150985	92	CHH	1.85924e-13	loss
SMEL3Ch01	34636205	34636504	300	*	189	562	0.336879	86	492	0.176113	84	CHH	0.00624724	loss
SMEL3Ch01	34658705	34659004	300	*	155	528	0.29434	80	468	0.17234	86	CHH	3.57156e-75	loss
SMEL3Ch01	34688405	34688704	300	*	143	566	0.253521	72	509	0.142857	98	CHH	3.43108e-05	loss
SMEL3Ch01	34689605	34689904	300	*	247	979	0.252803	126	891	0.142217	126	CHH	3.96293e-11	loss
SMEL3Ch01	34731005	34731304	300	*	151	584	0.259386	85	564	0.151943	95	CHH	9.22935e-10	loss
SMEL3Ch01	34755605	34755904	300	*	602	846	0.711085	387	668	0.579104	87	CHH	1.30227e-07	loss
SMEL3Ch01	34783205	34783504	300	*	215	697	0.309013	85	479	0.178794	90	CHH	6.312e-11	loss
SMEL3Ch01	34792205	34792504	300	*	229	827	0.277443	130	790	0.165404	111	CHH	4.1906e-06	loss
SMEL3Ch01	34793105	34793404	300	*	234	879	0.266742	132	836	0.158711	103	CHH	1.33802e-05	loss
SMEL3Ch01	34843805	34844104	300	*	569	949	0.599369	289	660	0.438066	80	CHH	0.0159874	loss
SMEL3Ch01	34882505	34882804	300	*	223	821	0.272175	129	763	0.169935	108	CHH	3.86658e-06	loss
SMEL3Ch01	34894205	34894504	300	*	125	551	0.227848	66	566	0.117958	94	CHH	2.26122e-21	loss
SMEL3Ch01	34917605	34917904	300	*	80	406	0.198529	27	340	0.0818713	72	CHH	0.00172297	loss
SMEL3Ch01	34964405	34964704	300	*	98	414	0.237981	54	457	0.119826	89	CHH	8.40915e-10	loss
SMEL3Ch01	34970105	34970404	300	*	100	403	0.249383	74	594	0.125839	75	CHH	7.44198e-35	loss
SMEL3Ch01	34981505	34981804	300	*	119	444	0.269058	73	505	0.145957	105	CHH	7.76378e-13	loss
SMEL3Ch01	35042705	35043004	300	*	77	403	0.192593	38	452	0.0859031	89	CHH	3.47481e-26	loss
SMEL3Ch01	35067305	35067604	300	*	282	898	0.314444	128	623	0.2064	104	CHH	0.000137832	loss
SMEL3Ch01	35313005	35313304	300	*	79	414	0.192308	42	494	0.0866935	93	CHH	2.16603e-07	loss
SMEL3Ch01	35359505	35359804	300	*	297	498	0.596	259	587	0.441426	75	CHH	0.00247959	loss
SMEL3Ch01	35360105	35360404	300	*	159	512	0.311284	95	462	0.206897	93	CHH	0.000562755	loss
SMEL3Ch01	35498705	35499004	300	*	127	609	0.209493	61	596	0.103679	82	CHH	1.03956e-79	loss
SMEL3Ch01	35534405	35534704	300	*	137	297	0.461538	103	327	0.316109	72	CHH	2.15019e-05	loss
SMEL3Ch01	35547005	35547304	300	*	213	730	0.29235	122	647	0.189522	95	CHH	5.97909e-12	loss
SMEL3Ch01	35574905	35575204	300	*	201	724	0.278237	102	581	0.176672	103	CHH	9.42371e-05	loss
SMEL3Ch01	35593205	35593504	300	*	89	515	0.174081	23	350	0.0681818	74	CHH	1.12104e-07	loss
SMEL3Ch01	35673305	35673604	300	*	183	770	0.238342	74	558	0.133929	106	CHH	1.01136e-33	loss
SMEL3Ch01	35676005	35676304	300	*	128	362	0.354396	78	343	0.228986	73	CHH	1.9438e-10	loss
SMEL3Ch01	35679305	35679604	300	*	147	569	0.259194	49	383	0.12987	91	CHH	0.000185453	loss
SMEL3Ch01	35695805	35696104	300	*	469	1567	0.299554	116	608	0.191803	93	CHH	1.57887e-38	loss
SMEL3Ch01	35700605	35700904	300	*	228	847	0.269729	105	642	0.164596	94	CHH	6.65045e-09	loss
SMEL3Ch01	35734505	35734804	300	*	107	384	0.279793	69	427	0.16317	73	CHH	0.000487118	loss
SMEL3Ch01	35792105	35792404	300	*	170	619	0.275362	87	522	0.167939	87	CHH	1.98683e-130	loss
SMEL3Ch01	35803205	35803504	300	*	93	384	0.243523	69	498	0.14	86	CHH	1.11044e-143	loss
SMEL3Ch01	35880605	35880904	300	*	393	1243	0.316466	297	1386	0.214697	106	CHH	1.27135e-10	loss
SMEL3Ch01	35944205	35944504	300	*	126	497	0.254509	51	525	0.0986717	100	CHH	1.35499e-12	loss
SMEL3Ch01	35996405	35996704	300	*	173	624	0.277955	103	603	0.171901	92	CHH	0.03088	loss
SMEL3Ch01	36007505	36007804	300	*	408	1155	0.3535	178	728	0.245205	101	CHH	1.78533e-06	loss
SMEL3Ch01	36036305	36036604	300	*	217	551	0.394213	130	465	0.280514	73	CHH	0.000477733	loss
SMEL3Ch01	36069005	36069304	300	*	182	585	0.311755	133	763	0.175163	80	CHH	7.37659e-11	loss
SMEL3Ch01	36113705	36114004	300	*	148	574	0.258681	75	582	0.130137	84	CHH	0.0175787	loss
SMEL3Ch01	36179105	36179404	300	*	156	528	0.296226	84	451	0.187638	96	CHH	6.67422e-15	loss
SMEL3Ch01	36221705	36222004	300	*	446	841	0.530249	201	579	0.347676	97	CHH	0.000387332	loss
SMEL3Ch01	36227705	36228004	300	*	609	1685	0.361589	391	1590	0.246231	100	CHH	0.00034853	loss
SMEL3Ch01	36232505	36232804	300	*	169	563	0.300885	87	488	0.179592	90	CHH	0.00918991	loss
SMEL3Ch01	36264605	36264904	300	*	155	544	0.285714	63	477	0.133612	86	CHH	1.47472e-161	loss
SMEL3Ch01	36282605	36282904	300	*	378	942	0.401483	212	853	0.249123	70	CHH	0.0322438	loss
SMEL3Ch01	36321605	36321904	300	*	87	399	0.219451	33	330	0.10241	68	CHH	1.96395e-07	loss
SMEL3Ch01	36323405	36323704	300	*	278	645	0.431221	186	571	0.326353	70	CHH	6.36021e-37	loss
SMEL3Ch01	36344405	36344704	300	*	126	382	0.330729	55	313	0.177778	73	CHH	0.00868233	loss
SMEL3Ch01	36372305	36372604	300	*	132	611	0.216966	51	449	0.115299	94	CHH	4.01464e-12	loss
SMEL3Ch01	36663305	36663604	300	*	131	670	0.196429	49	547	0.0910747	103	CHH	5.63674e-10	loss
SMEL3Ch01	36738305	36738604	300	*	315	1219	0.258804	229	1486	0.15457	100	CHH	5.93372e-05	loss
SMEL3Ch01	36754505	36754804	300	*	344	1146	0.300523	150	764	0.197128	101	CHH	1.13689e-17	loss
SMEL3Ch01	36768905	36769204	300	*	261	899	0.290788	141	790	0.179293	93	CHH	8.22783e-06	loss
SMEL3Ch01	36830405	36830704	300	*	307	925	0.332255	257	1120	0.229947	101	CHH	0.00305132	loss
SMEL3Ch01	36839405	36839704	300	*	157	631	0.249605	100	677	0.148748	86	CHH	2.39542e-25	loss
SMEL3Ch01	36840005	36840304	300	*	127	546	0.233577	80	608	0.132787	70	CHH	0.00213936	loss
SMEL3Ch01	36881705	36882004	300	*	166	532	0.312734	140	699	0.201141	105	CHH	0.00698055	loss
SMEL3Ch01	36924305	36924604	300	*	119	442	0.27027	68	480	0.143154	88	CHH	8.9183e-12	loss
SMEL3Ch01	36945905	36946204	300	*	70	337	0.20944	29	330	0.0903614	80	CHH	4.28341e-59	loss
SMEL3Ch01	36948305	36948604	300	*	164	587	0.280136	94	649	0.145929	92	CHH	3.20414e-11	loss
SMEL3Ch01	37085705	37086004	300	*	111	391	0.284987	57	342	0.168605	73	CHH	0.000761544	loss
SMEL3Ch01	37087805	37088104	300	*	321	1027	0.312925	214	1011	0.212241	118	CHH	0.00202766	loss
SMEL3Ch01	37135505	37135804	300	*	214	674	0.318047	117	566	0.207746	105	CHH	0.000159147	loss
SMEL3Ch01	37153505	37153804	300	*	243	725	0.335626	89	528	0.169811	97	CHH	0.0268186	loss
SMEL3Ch01	37154705	37155004	300	*	307	1019	0.301665	157	853	0.184795	113	CHH	0.00242632	loss
SMEL3Ch01	37188305	37188604	300	*	392	1135	0.345646	141	688	0.205797	109	CHH	4.84215e-14	loss
SMEL3Ch01	37224905	37225204	300	*	124	553	0.225225	50	421	0.120567	91	CHH	0.0154077	loss
SMEL3Ch01	37231505	37231804	300	*	193	540	0.357934	127	544	0.234432	100	CHH	0.00534733	loss
SMEL3Ch01	37257605	37257904	300	*	120	405	0.297297	59	352	0.169492	84	CHH	1.42125e-31	loss
SMEL3Ch01	37380005	37380304	300	*	202	707	0.286319	84	469	0.180467	94	CHH	7.43777e-35	loss
SMEL3Ch01	37380605	37380904	300	*	210	783	0.26879	79	491	0.162272	65	CHH	1.93302e-218	loss
SMEL3Ch01	37402505	37402804	300	*	140	721	0.195021	34	460	0.0757576	83	CHH	9.50476e-17	loss
SMEL3Ch01	37536305	37536604	300	*	173	799	0.217228	84	767	0.110533	88	CHH	2.3157e-21	loss
SMEL3Ch01	37563305	37563604	300	*	190	800	0.238155	76	633	0.12126	104	CHH	1.1525e-16	loss
SMEL3Ch01	37579805	37580104	300	*	95	391	0.244275	49	370	0.134409	91	CHH	7.31091e-08	loss
SMEL3Ch01	37581905	37582204	300	*	240	727	0.33059	142	750	0.19016	110	CHH	3.53572e-07	loss
SMEL3Ch01	37614605	37614904	300	*	105	395	0.267003	66	405	0.164619	77	CHH	4.0964e-19	loss
SMEL3Ch01	37640105	37640404	300	*	208	558	0.373214	154	576	0.268166	99	CHH	1.42385e-114	loss
SMEL3Ch01	37650605	37650904	300	*	151	605	0.250412	68	532	0.129213	84	CHH	3.5761e-17	loss
SMEL3Ch01	37668005	37668304	300	*	220	652	0.33792	157	679	0.232012	106	CHH	4.89497e-32	loss
SMEL3Ch01	37668605	37668904	300	*	678	1776	0.38189	342	1279	0.26776	107	CHH	0.00305761	loss
SMEL3Ch01	37726805	37727104	300	*	261	997	0.262262	113	840	0.135392	93	CHH	0.000126273	loss
SMEL3Ch01	37763105	37763404	300	*	220	816	0.270171	181	1168	0.155556	85	CHH	5.84022e-08	loss
SMEL3Ch01	37807505	37807804	300	*	194	401	0.483871	96	357	0.270195	88	CHH	1.89658e-09	loss
SMEL3Ch01	37807805	37808104	300	*	202	649	0.311828	75	494	0.153226	78	CHH	1.65183e-08	loss
SMEL3Ch01	37827905	37828204	300	*	282	814	0.346814	145	606	0.240132	100	CHH	1.32306e-52	loss
SMEL3Ch01	37840505	37840804	300	*	237	658	0.360606	169	686	0.247093	90	CHH	0.000798755	loss
SMEL3Ch01	37906505	37906804	300	*	190	653	0.291603	106	587	0.181664	70	CHH	2.9603e-08	loss
SMEL3Ch01	37912205	37912504	300	*	136	482	0.283058	92	512	0.180934	88	CHH	7.26389e-24	loss
SMEL3Ch01	37920305	37920604	300	*	86	365	0.237057	45	358	0.127778	83	CHH	9.98717e-109	loss
SMEL3Ch01	37982405	37982704	300	*	150	536	0.280669	117	689	0.170767	115	CHH	2.95242e-26	loss
SMEL3Ch01	38040905	38041204	300	*	217	677	0.32106	107	520	0.206897	118	CHH	3.10972e-05	loss
SMEL3Ch01	38041505	38041804	300	*	251	914	0.275109	120	833	0.14491	115	CHH	2.20345e-14	loss
SMEL3Ch01	38093105	38093404	300	*	148	676	0.219764	86	825	0.1052	89	CHH	2.84471e-21	loss
SMEL3Ch01	38133305	38133604	300	*	239	792	0.302267	110	604	0.183168	90	CHH	1.82033e-05	loss
SMEL3Ch01	38252705	38253004	300	*	123	581	0.212693	27	341	0.0816327	78	CHH	1.14006e-23	loss
SMEL3Ch01	38279705	38280004	300	*	110	543	0.20367	53	528	0.101887	108	CHH	3.03265e-06	loss
SMEL3Ch01	38290205	38290504	300	*	60	292	0.207483	20	296	0.0704698	71	CHH	0.0132718	loss
SMEL3Ch01	38496305	38496604	300	*	116	354	0.328652	64	317	0.203762	77	CHH	4.92413e-05	loss
SMEL3Ch01	38500205	38500504	300	*	177	551	0.321881	78	380	0.206806	88	CHH	1.77049e-222	loss
SMEL3Ch01	38517605	38517904	300	*	176	760	0.232283	86	667	0.130045	87	CHH	3.19689e-27	loss
SMEL3Ch01	38535305	38535604	300	*	185	540	0.343173	112	497	0.226453	118	CHH	2.78601e-06	loss
SMEL3Ch01	38606105	38606404	300	*	123	358	0.344444	70	312	0.226115	69	CHH	0.00187414	loss
SMEL3Ch01	38719805	38720104	300	*	152	599	0.254576	79	538	0.148148	107	CHH	0.0229327	loss
SMEL3Ch01	38730605	38730904	300	*	183	715	0.256625	85	602	0.142384	80	CHH	2.38567e-78	loss
SMEL3Ch01	38842505	38842804	300	*	119	339	0.351906	52	228	0.230435	46	CHH	0.00366585	loss
SMEL3Ch01	38870405	38870704	300	*	179	672	0.267062	67	457	0.148148	112	CHH	6.11347e-08	loss
SMEL3Ch01	38899505	38899804	300	*	222	838	0.265476	122	757	0.162055	93	CHH	2.04969e-88	loss
SMEL3Ch01	38907905	38908204	300	*	205	592	0.346801	98	533	0.185047	102	CHH	2.66521e-37	loss
SMEL3Ch01	39067505	39067804	300	*	255	890	0.286996	132	854	0.155374	101	CHH	3.38071e-74	loss
SMEL3Ch01	39098705	39099004	300	*	172	731	0.236016	118	884	0.134312	97	CHH	8.33509e-09	loss
SMEL3Ch01	39302105	39302404	300	*	59	178	0.333333	24	157	0.157233	34	CHH	1.17741e-07	loss
SMEL3Ch01	39327005	39327304	300	*	291	1078	0.27037	149	891	0.167973	96	CHH	8.63748e-10	loss
SMEL3Ch01	39328205	39328504	300	*	86	428	0.202326	31	359	0.0886427	87	CHH	0.000854776	loss
SMEL3Ch01	39391205	39391504	300	*	201	610	0.330065	117	515	0.22824	109	CHH	5.08592e-23	loss
SMEL3Ch01	39473405	39473704	300	*	232	542	0.428309	142	444	0.320628	56	CHH	1.66689e-08	loss
SMEL3Ch01	39480305	39480604	300	*	277	958	0.289583	117	667	0.176383	101	CHH	9.73184e-06	loss
SMEL3Ch01	39487205	39487504	300	*	620	1587	0.390812	301	1189	0.253568	114	CHH	0.000316859	loss
SMEL3Ch01	39487505	39487804	300	*	219	795	0.276035	95	630	0.151899	108	CHH	0.00190337	loss
SMEL3Ch01	39644705	39645004	300	*	128	536	0.239777	79	645	0.123648	79	CHH	1.21757e-14	loss
SMEL3Ch01	39728405	39728704	300	*	826	1082	0.762915	440	702	0.62642	84	CHH	1.96749e-07	loss
SMEL3Ch01	39751805	39752104	300	*	77	354	0.219101	50	451	0.112583	88	CHH	0	loss
SMEL3Ch01	39915005	39915304	300	*	181	683	0.265693	86	544	0.159341	87	CHH	3.00174e-13	loss
SMEL3Ch01	39944405	39944704	300	*	120	553	0.218018	55	530	0.105263	94	CHH	3.79387e-08	loss
SMEL3Ch01	40009805	40010104	300	*	182	559	0.326203	87	430	0.203704	75	CHH	5.17805e-09	loss
SMEL3Ch01	40011305	40011604	300	*	142	486	0.293033	58	481	0.122153	96	CHH	0.00124235	loss
SMEL3Ch01	40022705	40023004	300	*	141	643	0.220155	61	517	0.119461	87	CHH	0.00131853	loss
SMEL3Ch01	40026605	40026904	300	*	249	888	0.280899	154	865	0.178777	105	CHH	9.38876e-30	loss
SMEL3Ch01	40131605	40131904	300	*	94	371	0.254692	54	371	0.147453	79	CHH	0.0188267	loss
SMEL3Ch01	40164005	40164304	300	*	340	740	0.459569	227	754	0.301587	94	CHH	3.80819e-30	loss
SMEL3Ch01	40209605	40209904	300	*	419	1229	0.341186	283	1185	0.239259	102	CHH	0.0267677	loss
SMEL3Ch01	40263905	40264204	300	*	115	503	0.229703	54	446	0.122768	79	CHH	0.000559524	loss
SMEL3Ch01	40277405	40277704	300	*	142	546	0.260949	60	404	0.150246	76	CHH	5.12341e-05	loss
SMEL3Ch01	40281305	40281604	300	*	103	498	0.208	50	565	0.0899471	93	CHH	3.73837e-12	loss
SMEL3Ch01	40327505	40327804	300	*	75	302	0.25	37	323	0.116923	73	CHH	0.00131229	loss
SMEL3Ch01	40336505	40336804	300	*	195	564	0.34629	97	415	0.235012	83	CHH	1.73491e-12	loss
SMEL3Ch01	40375505	40375804	300	*	189	747	0.253672	138	913	0.151913	96	CHH	1.99268e-08	loss
SMEL3Ch01	40384805	40385104	300	*	193	744	0.260054	89	664	0.135135	89	CHH	1.20697e-07	loss
SMEL3Ch01	40398305	40398604	300	*	281	1032	0.272727	136	913	0.149727	111	CHH	3.39634e-07	loss
SMEL3Ch01	40443905	40444204	300	*	300	1072	0.280261	176	984	0.179513	119	CHH	1.48265e-05	loss
SMEL3Ch01	40487405	40487704	300	*	267	515	0.518375	89	347	0.25788	83	CHH	7.71426e-49	loss
SMEL3Ch01	40568405	40568704	300	*	115	473	0.244211	55	414	0.134615	85	CHH	2.72854e-09	loss
SMEL3Ch01	40573505	40573804	300	*	102	423	0.242353	47	399	0.119701	84	CHH	4.92004e-11	loss
SMEL3Ch01	40581605	40581904	300	*	70	340	0.207602	36	352	0.10452	80	CHH	7.759e-06	loss
SMEL3Ch01	40607405	40607704	300	*	89	428	0.209302	47	457	0.104575	83	CHH	0.00199717	loss
SMEL3Ch01	40608905	40609204	300	*	241	868	0.278161	103	624	0.166134	84	CHH	5.06818e-17	loss
SMEL3Ch01	40611305	40611604	300	*	105	435	0.242563	34	373	0.0933333	89	CHH	3.83079e-05	loss
SMEL3Ch01	40661405	40661704	300	*	141	589	0.240271	46	355	0.131653	84	CHH	8.57988e-10	loss
SMEL3Ch01	40677305	40677604	300	*	106	455	0.234136	50	410	0.123786	98	CHH	3.10101e-16	loss
SMEL3Ch01	40679405	40679704	300	*	138	638	0.217188	51	478	0.108333	93	CHH	1.48485e-12	loss
SMEL3Ch01	40726505	40726804	300	*	150	491	0.306288	119	612	0.19544	92	CHH	0.00156245	loss
SMEL3Ch01	40781405	40781704	300	*	134	488	0.27551	46	409	0.114355	94	CHH	5.14259e-20	loss
SMEL3Ch01	40873205	40873504	300	*	144	435	0.331808	96	479	0.201663	94	CHH	4.70291e-11	loss
SMEL3Ch01	40875305	40875604	300	*	168	693	0.243165	108	775	0.140283	102	CHH	1.69917e-20	loss
SMEL3Ch01	40970705	40971004	300	*	119	407	0.293399	61	366	0.168478	75	CHH	0.000517167	loss
SMEL3Ch01	40981805	40982104	300	*	144	462	0.3125	98	498	0.198	83	CHH	3.7445e-16	loss
SMEL3Ch01	40996205	40996504	300	*	227	608	0.37377	63	323	0.196923	76	CHH	3.59062e-06	loss
SMEL3Ch01	41025905	41026204	300	*	89	366	0.244565	35	435	0.0823799	64	CHH	0.0109402	loss
SMEL3Ch01	41463305	41463604	300	*	451	1189	0.379513	146	645	0.227202	96	CHH	1.26628e-08	loss
SMEL3Ch01	41526005	41526304	300	*	128	476	0.269874	56	401	0.141439	96	CHH	2.14738e-07	loss
SMEL3Ch01	41564105	41564404	300	*	88	398	0.2225	64	539	0.120148	95	CHH	3.56885e-06	loss
SMEL3Ch01	41619005	41619304	300	*	122	477	0.256785	60	406	0.14951	73	CHH	9.87977e-05	loss
SMEL3Ch01	41643305	41643604	300	*	476	1683	0.283086	211	1233	0.17166	109	CHH	9.11617e-12	loss
SMEL3Ch01	41664605	41664904	300	*	134	508	0.264706	78	480	0.1639	96	CHH	0.00341397	loss
SMEL3Ch01	41666705	41667004	300	*	149	490	0.304878	73	371	0.198391	89	CHH	9.35703e-05	loss
SMEL3Ch01	41673305	41673604	300	*	231	818	0.282927	111	611	0.182708	95	CHH	0.000104837	loss
SMEL3Ch01	41676605	41676904	300	*	102	323	0.316923	59	298	0.2	65	CHH	0.01233	loss
SMEL3Ch01	41870405	41870704	300	*	238	545	0.436929	144	450	0.320796	74	CHH	0.000135776	loss
SMEL3Ch01	41872505	41872804	300	*	136	334	0.407738	75	299	0.252492	71	CHH	0.0301849	loss
SMEL3Ch01	41945105	41945404	300	*	122	500	0.24502	70	543	0.130275	76	CHH	4.54212e-104	loss
SMEL3Ch01	41987405	41987704	300	*	194	746	0.260695	88	667	0.133034	112	CHH	6.11471e-34	loss
SMEL3Ch01	41989205	41989504	300	*	185	895	0.207358	49	485	0.102669	108	CHH	2.14388e-05	loss
SMEL3Ch01	42010805	42011104	300	*	148	665	0.223388	93	772	0.121447	98	CHH	1.62117e-05	loss
SMEL3Ch01	42063605	42063904	300	*	143	516	0.277992	48	336	0.14497	70	CHH	0.000889945	loss
SMEL3Ch01	42095705	42096004	300	*	106	496	0.214859	51	474	0.109244	94	CHH	1.69326e-08	loss
SMEL3Ch01	42116105	42116404	300	*	117	462	0.25431	59	388	0.153846	93	CHH	3.82724e-05	loss
SMEL3Ch01	42137705	42138004	300	*	190	595	0.319933	113	553	0.205405	99	CHH	9.36671e-05	loss
SMEL3Ch01	42195305	42195604	300	*	135	462	0.293103	76	428	0.17907	74	CHH	2.32078e-05	loss
SMEL3Ch01	42314705	42315004	300	*	127	608	0.209836	63	581	0.109777	87	CHH	7.01277e-13	loss
SMEL3Ch01	42378605	42378904	300	*	109	387	0.282776	73	415	0.177458	88	CHH	5.82364e-05	loss
SMEL3Ch01	42428405	42428704	300	*	121	462	0.262931	63	410	0.15534	82	CHH	1.13625e-16	loss
SMEL3Ch01	42494705	42495004	300	*	94	347	0.272206	55	341	0.163265	85	CHH	0.0216726	loss
SMEL3Ch01	42565505	42565804	300	*	145	446	0.325893	65	412	0.15942	92	CHH	2.38039e-78	loss
SMEL3Ch01	42565805	42566104	300	*	89	367	0.243902	58	445	0.131991	85	CHH	1.01528e-05	loss
SMEL3Ch01	42654605	42654904	300	*	111	490	0.227642	76	614	0.125	109	CHH	0.00531117	loss
SMEL3Ch01	42674105	42674404	300	*	94	471	0.200846	61	646	0.095679	107	CHH	0.00218962	loss
SMEL3Ch01	42691505	42691804	300	*	121	438	0.277273	72	509	0.142857	93	CHH	3.7542e-19	loss
SMEL3Ch01	42714305	42714604	300	*	103	554	0.18705	36	429	0.0858469	90	CHH	6.24219e-177	loss
SMEL3Ch01	42798605	42798904	300	*	103	450	0.230088	58	522	0.112595	109	CHH	0.0131536	loss
SMEL3Ch01	42846005	42846304	300	*	165	829	0.199759	65	667	0.0986547	88	CHH	0.0181241	loss
SMEL3Ch01	42902405	42902704	300	*	237	1014	0.234252	127	1007	0.126858	103	CHH	1.28967e-09	loss
SMEL3Ch01	43015205	43015504	300	*	108	449	0.241685	48	378	0.128947	81	CHH	1.426e-21	loss
SMEL3Ch01	43027205	43027504	300	*	402	1440	0.279473	255	1468	0.17415	104	CHH	0.00288145	loss
SMEL3Ch01	43202105	43202404	300	*	140	479	0.293139	72	408	0.178049	87	CHH	2.00825e-13	loss
SMEL3Ch01	43223705	43224004	300	*	245	1194	0.205686	101	1061	0.0959548	105	CHH	7.29746e-07	loss
SMEL3Ch01	43259105	43259404	300	*	256	868	0.295402	132	790	0.167929	114	CHH	0.000170549	loss
SMEL3Ch01	43262705	43263004	300	*	192	721	0.266943	119	800	0.149626	107	CHH	9.31547e-08	loss
SMEL3Ch01	43303505	43303804	300	*	779	1731	0.450087	414	1376	0.301161	103	CHH	0.00714334	loss
SMEL3Ch01	43305905	43306204	300	*	199	538	0.37037	76	444	0.172646	104	CHH	2.12046e-16	loss
SMEL3Ch01	43334405	43334704	300	*	195	789	0.247788	84	577	0.146805	96	CHH	2.43318e-10	loss
SMEL3Ch01	43365905	43366204	300	*	137	616	0.223301	38	359	0.108033	79	CHH	0.000188823	loss
SMEL3Ch01	43426805	43427104	300	*	163	706	0.231638	70	557	0.127013	88	CHH	4.01296e-12	loss
SMEL3Ch01	43437605	43437904	300	*	138	381	0.362924	124	543	0.229358	88	CHH	0.00118883	loss
SMEL3Ch01	43445705	43446004	300	*	186	656	0.284195	118	658	0.180303	85	CHH	1.74483e-06	loss
SMEL3Ch01	43477505	43477804	300	*	140	495	0.283702	83	478	0.175	88	CHH	4.83666e-35	loss
SMEL3Ch01	43478705	43479004	300	*	195	770	0.253886	102	752	0.136605	84	CHH	3.92661e-82	loss
SMEL3Ch01	43614905	43615204	300	*	209	706	0.29661	90	549	0.165154	106	CHH	3.34663e-22	loss
SMEL3Ch01	43682105	43682404	300	*	210	862	0.244213	67	715	0.0948396	96	CHH	5.04668e-11	loss
SMEL3Ch01	43776605	43776904	300	*	266	1232	0.21637	113	988	0.115152	95	CHH	4.60041e-10	loss
SMEL3Ch01	43805405	43805704	300	*	163	852	0.192037	64	725	0.0894085	104	CHH	2.96497e-31	loss
SMEL3Ch01	44226005	44226304	300	*	92	412	0.224638	52	438	0.120455	82	CHH	0.0195739	loss
SMEL3Ch01	44260205	44260504	300	*	168	701	0.240398	80	587	0.137521	105	CHH	6.49435e-81	loss
SMEL3Ch01	44265305	44265604	300	*	141	623	0.2272	41	389	0.107417	90	CHH	0.000190709	loss
SMEL3Ch01	44281205	44281504	300	*	99	387	0.257069	63	438	0.145455	87	CHH	0.00186479	loss
SMEL3Ch01	44397305	44397604	300	*	98	317	0.310345	67	347	0.194842	66	CHH	0.0381824	loss
SMEL3Ch01	44406605	44406904	300	*	114	467	0.245203	66	473	0.141053	102	CHH	0.0151119	loss
SMEL3Ch01	44464205	44464504	300	*	223	719	0.31068	111	623	0.1792	110	CHH	5.29008e-37	loss
SMEL3Ch01	44508005	44508304	300	*	105	373	0.282667	56	374	0.151596	86	CHH	1.24912e-15	loss
SMEL3Ch01	44536505	44536804	300	*	102	409	0.250608	58	463	0.126882	96	CHH	8.76403e-07	loss
SMEL3Ch01	44538305	44538604	300	*	182	699	0.261056	77	495	0.156942	92	CHH	4.01143e-19	loss
SMEL3Ch01	44577605	44577904	300	*	146	568	0.257895	97	623	0.1568	90	CHH	2.18039e-107	loss
SMEL3Ch01	44613305	44613604	300	*	174	620	0.28135	68	424	0.161972	89	CHH	1.94028e-50	loss
SMEL3Ch01	44619605	44619904	300	*	231	842	0.274882	105	635	0.166405	98	CHH	1.4686e-05	loss
SMEL3Ch01	44691905	44692204	300	*	91	365	0.250681	56	381	0.148825	77	CHH	3.58418e-09	loss
SMEL3Ch01	44701805	44702104	300	*	157	582	0.270548	94	645	0.146832	103	CHH	7.43893e-25	loss
SMEL3Ch01	44714405	44714704	300	*	164	546	0.301095	79	494	0.16129	98	CHH	5.37445e-68	loss
SMEL3Ch01	44763305	44763604	300	*	264	822	0.321602	140	688	0.204348	90	CHH	3.46715e-24	loss
SMEL3Ch01	44863805	44864104	300	*	433	974	0.444672	287	910	0.315789	105	CHH	0.00104322	loss
SMEL3Ch01	44864105	44864404	300	*	204	469	0.435244	136	490	0.278455	87	CHH	0.000401192	loss
SMEL3Ch01	44892305	44892604	300	*	156	498	0.314	129	611	0.212072	101	CHH	0.0143262	loss
SMEL3Ch01	44904305	44904604	300	*	159	527	0.302457	91	507	0.180747	104	CHH	0.000161804	loss
SMEL3Ch01	44916305	44916604	300	*	127	416	0.30622	120	587	0.205433	93	CHH	1.87964e-19	loss
SMEL3Ch01	44929805	44930104	300	*	276	791	0.349306	166	736	0.226287	108	CHH	0.0293017	loss
SMEL3Ch01	44975705	44976004	300	*	231	669	0.345753	114	631	0.181675	79	CHH	4.56742e-41	loss
SMEL3Ch01	45030305	45030604	300	*	696	988	0.70404	538	933	0.576471	81	CHH	2.10465e-09	loss
SMEL3Ch01	45042605	45042904	300	*	182	609	0.299509	73	399	0.184539	84	CHH	0.00998385	loss
SMEL3Ch01	45297605	45297904	300	*	203	619	0.328502	137	669	0.205663	77	CHH	4.38382e-28	loss
SMEL3Ch01	45352805	45353104	300	*	181	720	0.252078	75	610	0.124183	105	CHH	2.35453e-07	loss
SMEL3Ch01	45357005	45357304	300	*	203	695	0.292683	126	717	0.176634	93	CHH	0.00183603	loss
SMEL3Ch01	45388505	45388804	300	*	195	729	0.268126	86	554	0.156475	95	CHH	3.01373e-15	loss
SMEL3Ch01	45431105	45431404	300	*	167	748	0.224	67	679	0.0998532	95	CHH	2.88622e-84	loss
SMEL3Ch01	45459005	45459304	300	*	171	612	0.28013	142	897	0.159066	106	CHH	0.000149931	loss
SMEL3Ch01	45471305	45471604	300	*	9	37	0.25641	3	34	0.111111	7	CHH	0.0284354	loss
SMEL3Ch01	45645605	45645904	300	*	255	771	0.331177	107	598	0.18	110	CHH	0.0382646	loss
SMEL3Ch01	45646805	45647104	300	*	188	627	0.300477	123	651	0.189893	98	CHH	1.40501e-07	loss
SMEL3Ch01	46011005	46011304	300	*	126	593	0.213445	49	506	0.0984252	102	CHH	0.0112091	loss
SMEL3Ch01	46116305	46116604	300	*	135	548	0.247273	82	569	0.145359	104	CHH	0.0175946	loss
SMEL3Ch01	46337705	46338004	300	*	78	357	0.220056	46	397	0.117794	69	CHH	1.23927e-06	loss
SMEL3Ch01	46392905	46393204	300	*	296	829	0.357401	179	793	0.226415	113	CHH	9.66418e-23	loss
SMEL3Ch01	46677005	46677304	300	*	446	1442	0.309557	208	1020	0.204501	79	CHH	3.30191e-51	loss
SMEL3Ch01	46687205	46687504	300	*	138	476	0.290795	76	418	0.183333	94	CHH	0.00296207	loss
SMEL3Ch01	46696205	46696504	300	*	135	515	0.263056	63	407	0.156479	76	CHH	7.66657e-14	loss
SMEL3Ch01	46698605	46698904	300	*	236	811	0.291513	83	450	0.185841	89	CHH	0.0108802	loss
SMEL3Ch01	46806605	46806904	300	*	129	557	0.232558	57	469	0.123142	115	CHH	2.33425e-05	loss
SMEL3Ch01	46883705	46884004	300	*	164	631	0.260664	58	428	0.137209	94	CHH	1.00369e-40	loss
SMEL3Ch01	46893005	46893304	300	*	188	558	0.3375	134	765	0.17601	98	CHH	3.72123e-06	loss
SMEL3Ch01	47019605	47019904	300	*	162	596	0.272575	77	468	0.165957	102	CHH	1.30633e-07	loss
SMEL3Ch01	47070305	47070604	300	*	160	380	0.421466	146	475	0.308176	73	CHH	0	loss
SMEL3Ch01	47198405	47198704	300	*	240	648	0.370769	77	423	0.183529	97	CHH	1.5547e-43	loss
SMEL3Ch01	47239205	47239504	300	*	77	225	0.343612	48	253	0.192157	54	CHH	0.00136849	loss
SMEL3Ch01	47292005	47292304	300	*	107	458	0.234783	58	447	0.131403	103	CHH	0.00065003	loss
SMEL3Ch01	47326805	47327104	300	*	127	556	0.229391	59	466	0.128205	97	CHH	0.00867099	loss
SMEL3Ch01	47355905	47356204	300	*	384	937	0.410011	262	881	0.297848	102	CHH	3.21807e-31	loss
SMEL3Ch01	47378105	47378404	300	*	145	551	0.264014	75	485	0.156057	104	CHH	1.54569e-25	loss
SMEL3Ch01	47411705	47412004	300	*	118	406	0.291667	95	514	0.186047	91	CHH	0.0328208	loss
SMEL3Ch01	47424005	47424304	300	*	239	936	0.255864	90	644	0.140867	101	CHH	6.72186e-37	loss
SMEL3Ch01	47443805	47444104	300	*	165	560	0.295374	98	532	0.185393	95	CHH	0.000501475	loss
SMEL3Ch01	47450705	47451004	300	*	134	528	0.254717	62	427	0.146853	95	CHH	3.18962e-17	loss
SMEL3Ch01	47517605	47517904	300	*	238	845	0.282172	146	809	0.181258	91	CHH	8.09902e-19	loss
SMEL3Ch01	47556005	47556304	300	*	480	852	0.563232	182	459	0.396963	87	CHH	4.34824e-29	loss
SMEL3Ch01	47571305	47571604	300	*	102	605	0.169687	104	387	0.269923	92	CHH	7.40141e-22	gain
SMEL3Ch01	47581505	47581804	300	*	237	861	0.275782	122	755	0.162483	117	CHH	5.38712e-43	loss
SMEL3Ch01	47588405	47588704	300	*	153	532	0.28839	79	482	0.165289	85	CHH	2.15523e-08	loss
SMEL3Ch01	47592005	47592304	300	*	116	448	0.26	65	484	0.135802	97	CHH	5.86912e-33	loss
SMEL3Ch01	47628005	47628304	300	*	116	560	0.208185	44	455	0.0984683	110	CHH	1.19509e-09	loss
SMEL3Ch01	47895605	47895904	300	*	233	668	0.349254	134	563	0.238938	113	CHH	6.04976e-08	loss
SMEL3Ch01	47896205	47896504	300	*	199	703	0.283688	94	571	0.165794	110	CHH	0.00142619	loss
SMEL3Ch01	47912705	47913004	300	*	158	385	0.410853	118	392	0.30203	75	CHH	2.89287e-12	loss
SMEL3Ch01	47952305	47952604	300	*	218	811	0.269373	92	642	0.14441	120	CHH	3.41462e-08	loss
SMEL3Ch01	47970905	47971204	300	*	106	454	0.234649	50	443	0.114607	88	CHH	4.74156e-11	loss
SMEL3Ch01	48054005	48054304	300	*	114	501	0.228628	53	445	0.120805	102	CHH	2.80647e-05	loss
SMEL3Ch01	48080705	48081004	300	*	153	543	0.282569	61	359	0.171745	83	CHH	6.38937e-05	loss
SMEL3Ch01	48101105	48101404	300	*	108	400	0.271144	64	436	0.148402	94	CHH	5.12606e-10	loss
SMEL3Ch01	48215405	48215704	300	*	97	416	0.23445	44	395	0.11335	85	CHH	1.49903e-07	loss
SMEL3Ch01	48265805	48266104	300	*	105	445	0.237136	55	444	0.125561	98	CHH	8.77834e-12	loss
SMEL3Ch01	48341105	48341404	300	*	384	1173	0.32766	211	1154	0.183391	109	CHH	3.56979e-05	loss
SMEL3Ch01	48414005	48414304	300	*	138	513	0.269903	60	408	0.14878	94	CHH	1.04968e-21	loss
SMEL3Ch01	48419705	48420004	300	*	275	1226	0.224756	124	1030	0.121124	97	CHH	1.22788e-26	loss
SMEL3Ch01	48421805	48422104	300	*	154	582	0.265411	101	621	0.163724	88	CHH	4.9407e-11	loss
SMEL3Ch01	48426305	48426604	300	*	118	399	0.296758	78	419	0.187648	87	CHH	0.00471946	loss
SMEL3Ch01	48461405	48461704	300	*	965	1325	0.727958	673	1130	0.595406	94	CHH	1.95504e-06	loss
SMEL3Ch01	48461705	48462004	300	*	209	484	0.432099	115	391	0.295165	79	CHH	1.159e-65	loss
SMEL3Ch01	48521405	48521704	300	*	136	634	0.215409	51	508	0.101961	86	CHH	1.60137e-05	loss
SMEL3Ch01	48522005	48522304	300	*	174	756	0.230871	101	781	0.130268	95	CHH	0.0185231	loss
SMEL3Ch01	48522305	48522604	300	*	94	418	0.22619	68	561	0.122558	82	CHH	0.00171073	loss
SMEL3Ch01	48578105	48578404	300	*	262	804	0.326303	115	632	0.182965	115	CHH	1.78384e-11	loss
SMEL3Ch01	48591605	48591904	300	*	126	570	0.222028	61	631	0.0979463	95	CHH	0.000108553	loss
SMEL3Ch01	48644105	48644404	300	*	86	516	0.167954	22	372	0.0614973	90	CHH	2.15625e-07	loss
SMEL3Ch01	48645305	48645604	300	*	119	455	0.262582	50	369	0.137466	91	CHH	1.35017e-14	loss
SMEL3Ch01	48656405	48656704	300	*	265	929	0.285714	199	1086	0.183824	101	CHH	0.000304544	loss
SMEL3Ch01	48657005	48657304	300	*	84	375	0.225464	34	363	0.0958904	88	CHH	0.00010734	loss
SMEL3Ch01	48663005	48663304	300	*	148	389	0.381074	102	439	0.23356	82	CHH	0.00376272	loss
SMEL3Ch01	48663605	48663904	300	*	157	643	0.244961	58	428	0.137209	98	CHH	0.0105192	loss
SMEL3Ch01	48668105	48668404	300	*	140	572	0.245645	76	544	0.141026	90	CHH	1.05337e-51	loss
SMEL3Ch01	48678305	48678604	300	*	208	694	0.300287	120	697	0.173104	103	CHH	2.16967e-32	loss
SMEL3Ch01	48695405	48695704	300	*	254	551	0.461121	167	563	0.297345	90	CHH	7.20287e-06	loss
SMEL3Ch01	48695705	48696004	300	*	531	930	0.570815	272	626	0.434713	101	CHH	0.00107961	loss
SMEL3Ch01	48729005	48729304	300	*	301	1062	0.283835	149	860	0.174014	96	CHH	2.62306e-10	loss
SMEL3Ch01	48946505	48946804	300	*	112	401	0.280397	92	526	0.176136	91	CHH	1.94014e-08	loss
SMEL3Ch01	48976805	48977104	300	*	168	630	0.267405	59	449	0.133038	88	CHH	4.41045e-07	loss
SMEL3Ch01	49024505	49024804	300	*	122	495	0.247485	76	549	0.139746	96	CHH	2.82586e-16	loss
SMEL3Ch01	49068305	49068604	300	*	204	668	0.30597	157	787	0.200253	108	CHH	0	loss
SMEL3Ch01	49095905	49096204	300	*	360	1546	0.233204	173	1321	0.131519	97	CHH	3.47693e-15	loss
SMEL3Ch01	49157105	49157404	300	*	121	364	0.333333	83	366	0.228261	74	CHH	0.000432928	loss
SMEL3Ch01	49162205	49162504	300	*	298	1122	0.266014	153	1093	0.140639	94	CHH	2.08419e-53	loss
SMEL3Ch01	49185305	49185604	300	*	58	292	0.20068	32	332	0.0988024	67	CHH	3.80407e-45	loss
SMEL3Ch01	49281305	49281604	300	*	137	518	0.265385	111	677	0.164948	104	CHH	6.45482e-05	loss
SMEL3Ch01	49281605	49281904	300	*	189	653	0.290076	156	931	0.168274	97	CHH	1.06759e-34	loss
SMEL3Ch01	49394405	49394704	300	*	39	114	0.344828	7	89	0.0879121	17	CHH	2.09683e-139	loss
SMEL3Ch01	49442105	49442404	300	*	286	645	0.443586	111	538	0.207407	128	CHH	5.15051e-11	loss
SMEL3Ch01	49499705	49500004	300	*	112	368	0.305405	94	509	0.18591	85	CHH	6.21803e-72	loss
SMEL3Ch01	49510805	49511104	300	*	86	401	0.215881	30	326	0.0945122	80	CHH	7.30638e-31	loss
SMEL3Ch01	49557605	49557904	300	*	188	654	0.28811	76	470	0.163136	100	CHH	2.24599e-20	loss
SMEL3Ch01	49567205	49567504	300	*	204	694	0.29454	118	647	0.183359	98	CHH	5.4882e-05	loss
SMEL3Ch01	49572005	49572304	300	*	84	334	0.252976	53	366	0.146739	81	CHH	0.00215742	loss
SMEL3Ch01	49572605	49572904	300	*	275	865	0.318339	103	550	0.188406	90	CHH	4.04033e-08	loss
SMEL3Ch01	49662305	49662604	300	*	301	1107	0.272317	151	979	0.154944	122	CHH	1.36778e-64	loss
SMEL3Ch01	49665905	49666204	300	*	227	548	0.414545	170	663	0.257143	101	CHH	2.0147e-06	loss
SMEL3Ch01	49726805	49727104	300	*	270	626	0.431529	195	604	0.323432	83	CHH	0.0170626	loss
SMEL3Ch01	49756805	49757104	300	*	178	611	0.292007	63	503	0.126733	97	CHH	0.00557842	loss
SMEL3Ch01	49767305	49767604	300	*	231	781	0.296296	163	885	0.184893	119	CHH	0.000253366	loss
SMEL3Ch01	49782005	49782304	300	*	270	957	0.282586	109	632	0.173502	101	CHH	1.71793e-47	loss
SMEL3Ch01	49858205	49858504	300	*	157	438	0.359091	100	446	0.225446	82	CHH	1.20243e-35	loss
SMEL3Ch01	49860905	49861204	300	*	541	1400	0.386591	275	986	0.279352	94	CHH	3.69265e-22	loss
SMEL3Ch01	49924205	49924504	300	*	175	838	0.209524	78	809	0.0974106	92	CHH	5.41296e-22	loss
SMEL3Ch01	49987205	49987504	300	*	259	925	0.280475	140	816	0.172372	102	CHH	1.47247e-05	loss
SMEL3Ch01	50003105	50003404	300	*	101	418	0.242857	52	416	0.126794	79	CHH	0.00094558	loss
SMEL3Ch01	50009105	50009404	300	*	429	1410	0.304533	221	1210	0.183168	98	CHH	0.0422389	loss
SMEL3Ch01	50021405	50021704	300	*	200	496	0.403614	116	529	0.220339	121	CHH	0.0197242	loss
SMEL3Ch01	50047505	50047804	300	*	86	366	0.236413	47	369	0.12938	83	CHH	0.000106434	loss
SMEL3Ch01	50076605	50076904	300	*	192	736	0.261518	108	695	0.156385	91	CHH	0.00681379	loss
SMEL3Ch01	50125205	50125504	300	*	144	576	0.250865	126	856	0.148019	102	CHH	4.2191e-35	loss
SMEL3Ch01	50126405	50126704	300	*	122	591	0.20742	79	945	0.0844773	113	CHH	5.10095e-32	loss
SMEL3Ch01	50178305	50178604	300	*	168	449	0.374723	75	369	0.204852	87	CHH	0.021808	loss
SMEL3Ch01	50296505	50296804	300	*	146	562	0.260638	65	421	0.156028	80	CHH	1.02742e-07	loss
SMEL3Ch01	50308205	50308504	300	*	186	483	0.385567	126	563	0.224779	104	CHH	1.16943e-06	loss
SMEL3Ch01	50407205	50407504	300	*	133	558	0.239286	83	624	0.134185	98	CHH	4.01435e-06	loss
SMEL3Ch01	50425205	50425504	300	*	108	458	0.236957	66	514	0.129845	104	CHH	1.12111e-36	loss
SMEL3Ch01	50433605	50433904	300	*	184	706	0.261299	100	632	0.159306	103	CHH	0.00658984	loss
SMEL3Ch01	50445905	50446204	300	*	250	839	0.298454	125	686	0.18314	112	CHH	0.0292154	loss
SMEL3Ch01	50589005	50589304	300	*	149	572	0.261324	95	608	0.157377	108	CHH	1.82886e-36	loss
SMEL3Ch01	50593505	50593804	300	*	164	650	0.253067	67	572	0.118467	99	CHH	3.11072e-15	loss
SMEL3Ch01	50602205	50602504	300	*	190	743	0.256376	94	645	0.146832	92	CHH	0	loss
SMEL3Ch01	50624105	50624404	300	*	185	552	0.33574	100	445	0.225951	90	CHH	0.0397848	loss
SMEL3Ch01	50624705	50625004	300	*	117	433	0.271264	66	505	0.13215	90	CHH	1.90945e-15	loss
SMEL3Ch01	50631005	50631304	300	*	125	477	0.263048	42	321	0.133127	70	CHH	0.000195584	loss
SMEL3Ch01	50970005	50970304	300	*	192	773	0.249032	130	897	0.145717	95	CHH	2.18763e-13	loss
SMEL3Ch01	50983205	50983504	300	*	187	736	0.254743	133	898	0.148889	113	CHH	8.95703e-06	loss
SMEL3Ch01	50986805	50987104	300	*	144	638	0.226562	72	595	0.122278	102	CHH	1.91889e-11	loss
SMEL3Ch01	51002405	51002704	300	*	205	757	0.27141	97	603	0.161983	88	CHH	0.000379128	loss
SMEL3Ch01	51039005	51039304	300	*	115	507	0.227898	72	608	0.119672	97	CHH	2.65711e-05	loss
SMEL3Ch01	51041405	51041704	300	*	70	429	0.164733	22	376	0.0608466	81	CHH	2.23417e-40	loss
SMEL3Ch01	51045905	51046204	300	*	98	393	0.250633	76	577	0.132988	96	CHH	2.35918e-08	loss
SMEL3Ch01	51051605	51051904	300	*	202	711	0.284712	144	833	0.173653	111	CHH	2.97727e-09	loss
SMEL3Ch01	51059705	51060004	300	*	111	445	0.250559	90	635	0.142857	109	CHH	6.05826e-07	loss
SMEL3Ch01	51141305	51141604	300	*	565	826	0.683575	434	844	0.514184	98	CHH	0.00159572	loss
SMEL3Ch01	51232805	51233104	300	*	17	84	0.209302	8	107	0.0825688	20	CHH	0.000293017	loss
SMEL3Ch01	51251705	51252004	300	*	328	1254	0.261943	141	945	0.149947	113	CHH	0.00130674	loss
SMEL3Ch01	51807305	51807604	300	*	148	677	0.21944	68	588	0.116949	96	CHH	0.000228334	loss
SMEL3Ch01	52084805	52085104	300	*	128	534	0.240672	71	539	0.133087	85	CHH	6.52445e-31	loss
SMEL3Ch01	52088105	52088404	300	*	127	454	0.280702	73	538	0.137037	95	CHH	9.94788e-58	loss
SMEL3Ch01	52104005	52104304	300	*	195	980	0.199593	86	877	0.0989761	88	CHH	1.67076e-09	loss
SMEL3Ch01	52171505	52171804	300	*	188	799	0.235955	119	965	0.124095	95	CHH	0.00134389	loss
SMEL3Ch01	52179905	52180204	300	*	121	462	0.262931	74	524	0.142586	81	CHH	0.0104167	loss
SMEL3Ch01	52408205	52408504	300	*	180	725	0.248968	63	449	0.141907	86	CHH	0	loss
SMEL3Ch01	52498205	52498504	300	*	105	393	0.268354	51	411	0.125908	96	CHH	0.000259502	loss
SMEL3Ch01	52618505	52618804	300	*	76	336	0.227811	46	392	0.119289	84	CHH	2.32378e-06	loss
SMEL3Ch01	52646405	52646704	300	*	18	112	0.166667	6	106	0.0648148	22	CHH	0.0362541	loss
SMEL3Ch01	52667705	52668004	300	*	220	918	0.240217	148	1226	0.121336	108	CHH	2.96955e-18	loss
SMEL3Ch01	52758005	52758304	300	*	404	1658	0.243976	179	1352	0.132939	125	CHH	3.99181e-27	loss
SMEL3Ch01	52848305	52848604	300	*	99	377	0.263852	51	371	0.13941	84	CHH	5.58328e-08	loss
SMEL3Ch01	52926305	52926604	300	*	113	485	0.234086	58	506	0.116142	99	CHH	1.05459e-09	loss
SMEL3Ch01	52935005	52935304	300	*	232	840	0.276722	152	935	0.163287	108	CHH	2.55586e-55	loss
SMEL3Ch01	53036705	53037004	300	*	154	615	0.251216	112	770	0.146373	103	CHH	9.46803e-127	loss
SMEL3Ch01	53039705	53040004	300	*	186	647	0.288136	72	438	0.165909	85	CHH	0.00107393	loss
SMEL3Ch01	53040005	53040304	300	*	109	407	0.268949	54	359	0.152355	81	CHH	4.54698e-08	loss
SMEL3Ch01	53058605	53058904	300	*	187	707	0.265162	91	557	0.16458	100	CHH	1.14022e-05	loss
SMEL3Ch01	53385005	53385304	300	*	93	472	0.198312	40	489	0.0835031	106	CHH	7.20267e-06	loss
SMEL3Ch01	53403305	53403604	300	*	94	385	0.245478	65	507	0.129666	94	CHH	2.35094e-10	loss
SMEL3Ch01	53490905	53491204	300	*	361	1400	0.258203	189	1209	0.156895	100	CHH	1.78366e-20	loss
SMEL3Ch01	53538005	53538304	300	*	217	878	0.247727	105	812	0.130221	111	CHH	1.159e-65	loss
SMEL3Ch01	53540405	53540704	300	*	173	537	0.32282	99	518	0.192308	106	CHH	1.16711e-09	loss
SMEL3Ch01	53579405	53579704	300	*	136	567	0.240773	73	675	0.109306	92	CHH	1.99371e-07	loss
SMEL3Ch01	53628905	53629204	300	*	307	1071	0.287046	208	1118	0.186607	110	CHH	8.15946e-05	loss
SMEL3Ch01	53707505	53707804	300	*	48	117	0.411765	30	122	0.25	14	CHH	2.5643e-42	loss
SMEL3Ch01	53713805	53714104	300	*	118	423	0.28	90	558	0.1625	105	CHH	1.66851e-41	loss
SMEL3Ch01	53716505	53716804	300	*	324	692	0.4683	225	632	0.356467	76	CHH	0.001665	loss
SMEL3Ch01	53729105	53729404	300	*	105	483	0.218557	37	336	0.112426	82	CHH	0.000130244	loss
SMEL3Ch01	53794505	53794804	300	*	308	1006	0.306548	147	898	0.164444	100	CHH	4.07951e-79	loss
SMEL3Ch01	53794805	53795104	300	*	855	2257	0.378929	359	1477	0.243408	113	CHH	3.67931e-09	loss
SMEL3Ch01	53830505	53830804	300	*	127	487	0.261759	77	494	0.157258	91	CHH	3.07239e-19	loss
SMEL3Ch01	53844905	53845204	300	*	201	798	0.2525	106	722	0.14779	84	CHH	1.67049e-07	loss
SMEL3Ch01	53846405	53846704	300	*	116	504	0.231225	59	493	0.121212	90	CHH	2.80514e-31	loss
SMEL3Ch01	53879405	53879704	300	*	181	491	0.369168	103	487	0.212679	96	CHH	2.60654e-09	loss
SMEL3Ch01	53886905	53887204	300	*	238	929	0.256713	132	852	0.155738	90	CHH	1.19645e-10	loss
SMEL3Ch01	53919905	53920204	300	*	105	508	0.207843	62	603	0.104132	89	CHH	3.36046e-11	loss
SMEL3Ch01	53977205	53977504	300	*	167	723	0.231724	67	520	0.130268	100	CHH	3.50851e-13	loss
SMEL3Ch01	53978105	53978404	300	*	160	637	0.251956	63	438	0.145455	99	CHH	1.43711e-05	loss
SMEL3Ch01	54025205	54025504	300	*	158	641	0.247278	70	510	0.138672	120	CHH	1.45373e-08	loss
SMEL3Ch01	54026705	54027004	300	*	132	587	0.225806	72	616	0.118123	100	CHH	0.000786212	loss
SMEL3Ch01	54029105	54029404	300	*	109	463	0.236559	50	472	0.107595	98	CHH	7.05921e-06	loss
SMEL3Ch01	54102005	54102304	300	*	234	858	0.273256	102	638	0.160938	118	CHH	2.5536e-11	loss
SMEL3Ch01	54120605	54120904	300	*	124	586	0.212585	47	442	0.108108	90	CHH	1.13091e-11	loss
SMEL3Ch01	54153605	54153904	300	*	231	642	0.360248	170	678	0.251471	89	CHH	0.00114365	loss
SMEL3Ch01	54236705	54237004	300	*	146	502	0.291667	117	628	0.187302	95	CHH	0.014333	loss
SMEL3Ch01	54249905	54250204	300	*	101	302	0.335526	61	328	0.187879	75	CHH	0.0266467	loss
SMEL3Ch01	54308705	54309004	300	*	189	543	0.348624	101	435	0.23341	82	CHH	0.00231367	loss
SMEL3Ch01	54310505	54310804	300	*	315	779	0.404609	165	694	0.238506	90	CHH	4.78975e-06	loss
SMEL3Ch01	54313205	54313504	300	*	162	657	0.247344	65	469	0.140127	89	CHH	0.00286852	loss
SMEL3Ch01	54327605	54327904	300	*	162	655	0.248097	66	470	0.141949	85	CHH	0.000116653	loss
SMEL3Ch01	54352205	54352504	300	*	212	943	0.225397	123	994	0.124498	106	CHH	1.06902e-05	loss
SMEL3Ch01	54511505	54511804	300	*	155	578	0.268966	84	547	0.154827	104	CHH	2.31135e-07	loss
SMEL3Ch01	54534305	54534604	300	*	110	458	0.241304	55	422	0.132075	94	CHH	7.56011e-59	loss
SMEL3Ch01	54624005	54624304	300	*	159	654	0.243902	66	503	0.132673	99	CHH	2.6525e-30	loss
SMEL3Ch01	54835805	54836104	300	*	101	489	0.207739	59	626	0.0955414	96	CHH	3.96103e-05	loss
SMEL3Ch01	54907205	54907504	300	*	496	736	0.673442	284	522	0.543893	101	CHH	3.30661e-14	loss
SMEL3Ch01	55005005	55005304	300	*	99	547	0.182149	60	768	0.0792208	107	CHH	7.68533e-19	loss
SMEL3Ch01	55010705	55011004	300	*	161	567	0.28471	75	515	0.147002	83	CHH	0.00116857	loss
SMEL3Ch01	55017305	55017604	300	*	94	442	0.213964	46	489	0.095723	95	CHH	1.07308e-15	loss
SMEL3Ch01	55025405	55025704	300	*	229	967	0.237358	156	1189	0.131822	109	CHH	2.69291e-71	loss
SMEL3Ch01	55070705	55071004	300	*	151	452	0.334802	121	584	0.208191	107	CHH	0.000664724	loss
SMEL3Ch01	55081205	55081504	300	*	44	294	0.152027	13	295	0.047138	67	CHH	9.99363e-10	loss
SMEL3Ch01	55107305	55107604	300	*	158	596	0.265886	77	540	0.143911	96	CHH	1.45656e-182	loss
SMEL3Ch01	55174805	55175104	300	*	222	904	0.246137	94	873	0.108571	90	CHH	0.000211931	loss
SMEL3Ch01	55187405	55187704	300	*	32	110	0.294643	17	125	0.141732	8	CHH	0.000184308	loss
SMEL3Ch01	55219505	55219804	300	*	132	563	0.235398	101	825	0.123337	107	CHH	0.00106822	loss
SMEL3Ch01	55224905	55225204	300	*	93	418	0.22381	74	667	0.112108	102	CHH	1.2788e-213	loss
SMEL3Ch01	55251905	55252204	300	*	126	563	0.224779	91	801	0.11457	92	CHH	0.00739012	loss
SMEL3Ch01	55266305	55266604	300	*	111	476	0.23431	75	583	0.129915	103	CHH	0.0014029	loss
SMEL3Ch01	55269305	55269604	300	*	167	620	0.270096	110	750	0.147606	93	CHH	2.97051e-11	loss
SMEL3Ch01	55507205	55507504	300	*	125	415	0.302158	77	405	0.191646	79	CHH	0.000723813	loss
SMEL3Ch01	55652105	55652404	300	*	114	608	0.188525	31	504	0.0632411	90	CHH	0.0370138	loss
SMEL3Ch01	55697705	55698004	300	*	152	612	0.249186	72	491	0.148073	108	CHH	0.0147989	loss
SMEL3Ch01	55704005	55704304	300	*	107	473	0.227368	48	415	0.117506	98	CHH	0.00010304	loss
SMEL3Ch01	55715105	55715404	300	*	141	530	0.266917	80	604	0.133663	103	CHH	1.74292e-08	loss
SMEL3Ch01	55860905	55861204	300	*	139	558	0.25	94	755	0.125495	112	CHH	1.06274e-150	loss
SMEL3Ch01	55895405	55895704	300	*	85	439	0.195011	33	391	0.086514	97	CHH	2.18998e-14	loss
SMEL3Ch01	56000705	56001004	300	*	60	309	0.196141	25	283	0.0912281	67	CHH	2.74263e-07	loss
SMEL3Ch01	56037305	56037604	300	*	72	543	0.133945	13	413	0.0337349	84	CHH	6.41782e-16	loss
SMEL3Ch01	56373005	56373304	300	*	268	1006	0.266865	140	1030	0.136628	79	CHH	0.000135373	loss
SMEL3Ch01	56421305	56421604	300	*	87	406	0.215686	53	496	0.108434	96	CHH	0.0039821	loss
SMEL3Ch01	56434805	56435104	300	*	180	876	0.20615	64	776	0.0835476	98	CHH	2.62748e-32	loss
SMEL3Ch01	56441705	56442004	300	*	185	848	0.218824	109	950	0.115546	104	CHH	0.00185991	loss
SMEL3Ch01	56601605	56601904	300	*	121	601	0.202322	36	580	0.0635739	99	CHH	4.30707e-06	loss
SMEL3Ch01	56668805	56669104	300	*	83	311	0.268371	24	306	0.0811688	76	CHH	1.81146e-11	loss
SMEL3Ch01	56684705	56685004	300	*	80	356	0.226257	38	310	0.125	66	CHH	8.47594e-08	loss
SMEL3Ch01	56927405	56927704	300	*	169	595	0.284757	58	351	0.167139	86	CHH	0.000112177	loss
SMEL3Ch01	56938505	56938804	300	*	101	476	0.213389	42	389	0.109974	79	CHH	6.92148e-05	loss
SMEL3Ch01	56970905	56971204	300	*	247	689	0.3589	154	641	0.241058	83	CHH	0.0203351	loss
SMEL3Ch01	56971205	56971504	300	*	787	1550	0.507732	345	1126	0.306738	112	CHH	4.13069e-58	loss
SMEL3Ch01	56971505	56971804	300	*	645	1229	0.524777	361	1005	0.359484	93	CHH	9.57294e-17	loss
SMEL3Ch01	56971805	56972104	300	*	257	569	0.451839	81	354	0.230337	77	CHH	8.45637e-05	loss
SMEL3Ch01	56972705	56973004	300	*	239	675	0.354505	176	771	0.228978	95	CHH	7.86442e-05	loss
SMEL3Ch01	56981105	56981404	300	*	96	416	0.232057	52	402	0.131188	80	CHH	4.87706e-30	loss
SMEL3Ch01	57093305	57093604	300	*	323	1154	0.280277	152	867	0.176064	92	CHH	1.48738e-07	loss
SMEL3Ch01	57151505	57151804	300	*	240	1119	0.214987	109	976	0.112474	108	CHH	1.05533e-55	loss
SMEL3Ch01	57215705	57216004	300	*	136	509	0.268102	87	556	0.157706	108	CHH	0.00183537	loss
SMEL3Ch01	57251105	57251404	300	*	101	479	0.212058	40	398	0.1025	88	CHH	0.00507993	loss
SMEL3Ch01	57275705	57276004	300	*	109	408	0.268293	23	392	0.0609137	91	CHH	5.6828e-09	loss
SMEL3Ch01	57386405	57386704	300	*	58	355	0.165266	14	324	0.0460123	81	CHH	0.0333429	loss
SMEL3Ch01	57434105	57434404	300	*	91	412	0.222222	55	523	0.106667	87	CHH	0.000101381	loss
SMEL3Ch01	57450605	57450904	300	*	67	436	0.155251	21	410	0.0533981	96	CHH	0.000607704	loss
SMEL3Ch01	57500405	57500704	300	*	315	974	0.32377	116	655	0.178082	116	CHH	0.00134065	loss
SMEL3Ch01	57556205	57556504	300	*	90	437	0.207289	62	610	0.102941	92	CHH	5.58529e-07	loss
SMEL3Ch01	57598205	57598504	300	*	241	1076	0.22449	132	1080	0.122921	111	CHH	4.10553e-19	loss
SMEL3Ch01	57731405	57731704	300	*	43	156	0.278481	13	109	0.126126	21	CHH	0.000690372	loss
SMEL3Ch01	58956005	58956304	300	*	104	466	0.224359	46	416	0.11244	103	CHH	0.00704846	loss
SMEL3Ch01	59960105	59960404	300	*	142	598	0.238333	56	560	0.101423	86	CHH	6.17544e-35	loss
SMEL3Ch01	59988005	59988304	300	*	147	634	0.232704	72	558	0.130357	101	CHH	5.29644e-05	loss
SMEL3Ch01	60074405	60074704	300	*	92	442	0.209459	46	457	0.102397	88	CHH	2.44814e-07	loss
SMEL3Ch01	60291605	60291904	300	*	211	862	0.24537	129	957	0.135558	85	CHH	4.87152e-07	loss
SMEL3Ch01	60311705	60312004	300	*	137	557	0.246869	43	479	0.0914761	110	CHH	6.42937e-07	loss
SMEL3Ch01	60332105	60332404	300	*	184	624	0.295527	111	610	0.183007	93	CHH	1.8312e-24	loss
SMEL3Ch01	60408305	60408604	300	*	136	539	0.253235	86	593	0.146218	115	CHH	0.000792346	loss
SMEL3Ch01	60653405	60653704	300	*	122	525	0.233397	100	761	0.132372	108	CHH	9.18592e-09	loss
SMEL3Ch01	60653705	60654004	300	*	214	962	0.223029	99	855	0.116686	98	CHH	3.65105e-27	loss
SMEL3Ch01	60668105	60668404	300	*	99	552	0.180505	43	671	0.0653789	106	CHH	0.019149	loss
SMEL3Ch01	60690905	60691204	300	*	138	570	0.243007	53	443	0.121348	108	CHH	2.87977e-10	loss
SMEL3Ch01	60714005	60714304	300	*	84	495	0.171026	21	355	0.0616246	79	CHH	1.62848e-24	loss
SMEL3Ch01	60729905	60730204	300	*	98	411	0.239709	58	582	0.101027	84	CHH	0.000456802	loss
SMEL3Ch01	60890405	60890704	300	*	409	1489	0.274983	220	1312	0.168189	89	CHH	0	loss
SMEL3Ch01	60920405	60920704	300	*	169	663	0.255639	62	489	0.12831	113	CHH	0.00221126	loss
SMEL3Ch01	61124105	61124404	300	*	98	443	0.222472	46	465	0.100642	88	CHH	3.5556e-123	loss
SMEL3Ch01	61137905	61138204	300	*	78	399	0.197007	34	401	0.0868486	89	CHH	2.05737e-21	loss
SMEL3Ch01	61177205	61177504	300	*	206	968	0.213402	101	927	0.109795	80	CHH	6.42956e-08	loss
SMEL3Ch01	61326005	61326304	300	*	172	854	0.202103	117	1243	0.0947791	111	CHH	0.00109723	loss
SMEL3Ch01	61344605	61344904	300	*	149	478	0.3125	67	421	0.160757	96	CHH	0.000201844	loss
SMEL3Ch01	62623805	62624104	300	*	147	555	0.265709	102	723	0.142069	88	CHH	3.60598e-05	loss
SMEL3Ch01	62640905	62641204	300	*	131	495	0.265594	85	598	0.143333	93	CHH	0.000400512	loss
SMEL3Ch01	62668505	62668804	300	*	116	503	0.231683	37	329	0.114804	77	CHH	0.000210239	loss
SMEL3Ch01	62726405	62726704	300	*	183	765	0.239896	61	446	0.138393	96	CHH	3.03479e-06	loss
SMEL3Ch01	62853605	62853904	300	*	102	411	0.249395	52	369	0.142857	87	CHH	1.57696e-11	loss
SMEL3Ch01	62978705	62979004	300	*	164	630	0.261076	95	646	0.148148	80	CHH	0.000421045	loss
SMEL3Ch01	63055805	63056104	300	*	192	868	0.221839	146	1251	0.117318	116	CHH	2.32484e-49	loss
SMEL3Ch01	63126305	63126604	300	*	117	433	0.271264	60	407	0.149144	96	CHH	1.32821e-11	loss
SMEL3Ch01	63202205	63202504	300	*	168	553	0.304505	155	773	0.20129	94	CHH	0.0347791	loss
SMEL3Ch01	63231905	63232204	300	*	101	425	0.238876	52	417	0.126492	90	CHH	4.66562e-10	loss
SMEL3Ch01	63243005	63243304	300	*	134	564	0.238516	70	514	0.137597	80	CHH	6.73357e-05	loss
SMEL3Ch01	63251405	63251704	300	*	105	375	0.281167	63	352	0.180791	80	CHH	0.000558628	loss
SMEL3Ch01	63297305	63297604	300	*	130	616	0.211974	61	657	0.0940819	107	CHH	0.000572669	loss
SMEL3Ch01	63363605	63363904	300	*	231	449	0.514412	112	290	0.386986	68	CHH	0.0225603	loss
SMEL3Ch01	63363905	63364204	300	*	144	410	0.351942	62	320	0.195652	78	CHH	2.94084e-25	loss
SMEL3Ch01	63396605	63396904	300	*	80	431	0.187067	42	518	0.0826923	91	CHH	4.03334e-07	loss
SMEL3Ch01	63397205	63397504	300	*	123	482	0.256198	49	422	0.117925	100	CHH	0.00062748	loss
SMEL3Ch01	63420305	63420604	300	*	272	1002	0.271912	123	767	0.161248	103	CHH	1.69817e-10	loss
SMEL3Ch01	63421805	63422104	300	*	261	802	0.325871	127	789	0.16182	103	CHH	0.00623195	loss
SMEL3Ch01	63450605	63450904	300	*	196	792	0.248111	91	685	0.133916	118	CHH	0	loss
SMEL3Ch01	63464405	63464704	300	*	141	453	0.312088	59	376	0.15873	35	CHH	1.82509e-05	loss
SMEL3Ch01	63611105	63611404	300	*	138	711	0.194951	42	458	0.0934783	97	CHH	3.83211e-06	loss
SMEL3Ch01	64152605	64152904	300	*	102	412	0.248792	75	574	0.131944	85	CHH	4.24625e-10	loss
SMEL3Ch01	64211105	64211404	300	*	176	825	0.214027	65	673	0.0977778	104	CHH	0.014461	loss
SMEL3Ch01	64212605	64212904	300	*	68	320	0.214286	39	383	0.103896	74	CHH	6.06201e-15	loss
SMEL3Ch01	64401905	64402204	300	*	268	777	0.345315	85	469	0.18259	94	CHH	5.11936e-10	loss
SMEL3Ch01	64557305	64557604	300	*	230	440	0.522624	122	338	0.361765	54	CHH	0.0019186	loss
SMEL3Ch01	64592405	64592704	300	*	135	433	0.312644	99	548	0.181818	105	CHH	5.22546e-20	loss
SMEL3Ch01	64623305	64623604	300	*	178	678	0.263235	96	639	0.151326	103	CHH	1.51325e-09	loss
SMEL3Ch01	64699505	64699804	300	*	124	534	0.233209	45	472	0.0970464	118	CHH	6.16621e-35	loss
SMEL3Ch01	64739405	64739704	300	*	174	633	0.275591	126	767	0.16515	94	CHH	9.39147e-31	loss
SMEL3Ch01	64756805	64757104	300	*	176	655	0.269406	87	613	0.143089	104	CHH	0.000591416	loss
SMEL3Ch01	64783505	64783804	300	*	94	389	0.242967	44	325	0.137615	77	CHH	1.26138e-09	loss
SMEL3Ch01	64804805	64805104	300	*	164	648	0.253846	83	632	0.132492	113	CHH	2.03784e-13	loss
SMEL3Ch01	64892105	64892404	300	*	155	620	0.250804	79	533	0.149533	75	CHH	4.3096e-10	loss
SMEL3Ch01	64990505	64990804	300	*	185	817	0.227106	69	593	0.117647	116	CHH	1.02666e-07	loss
SMEL3Ch01	65024405	65024704	300	*	130	448	0.291111	94	514	0.184109	98	CHH	0.000281232	loss
SMEL3Ch01	65069105	65069404	300	*	74	435	0.171625	20	298	0.07	72	CHH	5.48542e-05	loss
SMEL3Ch01	65136605	65136904	300	*	157	529	0.297552	92	473	0.195789	84	CHH	2.68477e-05	loss
SMEL3Ch01	65260505	65260804	300	*	117	399	0.294264	65	412	0.15942	88	CHH	0.00254558	loss
SMEL3Ch01	65261705	65262004	300	*	71	263	0.271698	28	241	0.119342	56	CHH	6.41197e-22	loss
SMEL3Ch01	65270105	65270404	300	*	316	1002	0.315737	184	859	0.214866	94	CHH	0.00542819	loss
SMEL3Ch01	65473505	65473804	300	*	74	381	0.195822	32	351	0.0934844	74	CHH	1.03566e-14	loss
SMEL3Ch01	65581805	65582104	300	*	186	750	0.24867	114	836	0.137232	93	CHH	4.49499e-104	loss
SMEL3Ch01	65676605	65676904	300	*	375	1194	0.314381	164	1033	0.15942	83	CHH	1.17457e-50	loss
SMEL3Ch01	65754305	65754604	300	*	393	1445	0.272287	200	1170	0.171502	89	CHH	3.98311e-10	loss
SMEL3Ch01	65820005	65820304	300	*	182	656	0.278116	83	522	0.160305	103	CHH	9.32887e-07	loss
SMEL3Ch01	65830505	65830804	300	*	523	911	0.573932	230	572	0.402439	88	CHH	3.05071e-15	loss
SMEL3Ch01	66609005	66609304	300	*	9	58	0.166667	0	57	0.0169492	14	CHH	4.79269e-05	loss
SMEL3Ch01	66718505	66718804	300	*	141	575	0.246101	103	750	0.138298	114	CHH	1.34651e-07	loss
SMEL3Ch01	66736505	66736804	300	*	128	497	0.258517	56	456	0.124454	104	CHH	2.1284e-19	loss
SMEL3Ch01	66862505	66862804	300	*	109	505	0.216963	48	465	0.104925	85	CHH	5.37138e-18	loss
SMEL3Ch01	66951005	66951304	300	*	109	428	0.255814	82	538	0.153704	95	CHH	0.000731831	loss
SMEL3Ch01	66963005	66963304	300	*	95	399	0.239401	57	447	0.129176	87	CHH	5.4343e-11	loss
SMEL3Ch01	67224305	67224604	300	*	224	712	0.315126	176	933	0.189305	95	CHH	0.0146266	loss
SMEL3Ch01	67331405	67331704	300	*	191	876	0.218679	96	908	0.106593	98	CHH	2.75537e-24	loss
SMEL3Ch01	67357805	67358104	300	*	191	690	0.277457	90	646	0.140432	87	CHH	2.23732e-11	loss
SMEL3Ch01	67414805	67415104	300	*	101	490	0.207317	58	561	0.104796	107	CHH	5.46636e-07	loss
SMEL3Ch01	67646705	67647004	300	*	139	398	0.35	80	370	0.217742	89	CHH	0.0426045	loss
SMEL3Ch01	67647305	67647604	300	*	103	427	0.242424	43	379	0.115486	87	CHH	8.14919e-07	loss
SMEL3Ch01	67670405	67670704	300	*	154	663	0.233083	38	344	0.112717	86	CHH	2.17734e-49	loss
SMEL3Ch01	67742405	67742704	300	*	78	346	0.227011	45	370	0.123656	81	CHH	1.84431e-174	loss
SMEL3Ch01	67790105	67790404	300	*	119	493	0.242424	58	504	0.116601	82	CHH	2.06699e-20	loss
SMEL3Ch01	67845905	67846204	300	*	206	608	0.339344	95	477	0.200418	84	CHH	2.29269e-05	loss
SMEL3Ch01	67914605	67914904	300	*	172	796	0.216792	55	510	0.109375	97	CHH	3.45794e-05	loss
SMEL3Ch01	67944305	67944604	300	*	186	500	0.37251	66	390	0.170918	96	CHH	0.000889836	loss
SMEL3Ch01	67960205	67960504	300	*	317	911	0.348302	101	609	0.166939	116	CHH	0.00128388	loss
SMEL3Ch01	68000405	68000704	300	*	188	762	0.247382	98	879	0.112372	99	CHH	3.00622e-07	loss
SMEL3Ch01	68025905	68026204	300	*	223	744	0.300268	129	651	0.199081	106	CHH	0.000380164	loss
SMEL3Ch01	68119805	68120104	300	*	288	1240	0.232689	155	1228	0.126829	111	CHH	2.40784e-05	loss
SMEL3Ch01	68623805	68624104	300	*	162	705	0.230552	73	630	0.117089	99	CHH	4.74026e-05	loss
SMEL3Ch01	68648105	68648404	300	*	296	1002	0.295817	100	550	0.182971	114	CHH	1.30088e-08	loss
SMEL3Ch01	68668505	68668804	300	*	100	425	0.236534	46	390	0.119898	93	CHH	5.96171e-05	loss
SMEL3Ch01	68719805	68720104	300	*	136	522	0.26145	25	235	0.109705	56	CHH	3.70212e-17	loss
SMEL3Ch01	68783705	68784004	300	*	365	1281	0.285269	153	858	0.17907	95	CHH	2.11814e-06	loss
SMEL3Ch01	68818805	68819104	300	*	385	1181	0.326289	184	828	0.222892	102	CHH	3.02734e-08	loss
SMEL3Ch01	68821805	68822104	300	*	144	434	0.332569	128	593	0.216807	100	CHH	1.03858e-05	loss
SMEL3Ch01	69051605	69051904	300	*	125	527	0.238185	103	758	0.136842	83	CHH	9.26181e-07	loss
SMEL3Ch01	69072005	69072304	300	*	251	917	0.274211	126	784	0.161578	108	CHH	0	loss
SMEL3Ch01	69072605	69072904	300	*	109	489	0.224033	42	405	0.105651	100	CHH	0.000264316	loss
SMEL3Ch01	69078905	69079204	300	*	237	730	0.325137	126	683	0.185401	90	CHH	4.4701e-10	loss
SMEL3Ch01	69081905	69082204	300	*	144	536	0.269517	76	483	0.158763	103	CHH	9.11955e-05	loss
SMEL3Ch01	69108605	69108904	300	*	92	364	0.254098	44	411	0.108959	88	CHH	0.0301324	loss
SMEL3Ch01	69148505	69148804	300	*	120	602	0.200331	63	661	0.0965309	76	CHH	1.7349e-14	loss
SMEL3Ch01	69295205	69295504	300	*	288	830	0.347356	223	941	0.23754	103	CHH	1.10144e-84	loss
SMEL3Ch01	69296405	69296704	300	*	72	398	0.1825	42	533	0.0803738	83	CHH	5.23052e-05	loss
SMEL3Ch01	69321905	69322204	300	*	123	471	0.262156	63	397	0.160401	88	CHH	2.33845e-06	loss
SMEL3Ch01	69326705	69327004	300	*	137	634	0.216981	65	578	0.113793	117	CHH	3.60678e-07	loss
SMEL3Ch01	69852905	69853204	300	*	115	506	0.228346	61	519	0.119002	87	CHH	1.71684e-30	loss
SMEL3Ch01	69863105	69863404	300	*	153	635	0.241758	81	579	0.141136	117	CHH	0.000831613	loss
SMEL3Ch01	69872705	69873004	300	*	74	414	0.180288	23	365	0.0653951	89	CHH	2.50587e-15	loss
SMEL3Ch01	69991205	69991504	300	*	110	486	0.227459	78	626	0.125796	91	CHH	2.54704e-10	loss
SMEL3Ch01	70137605	70137904	300	*	126	552	0.229242	55	457	0.122004	95	CHH	1.65895e-10	loss
SMEL3Ch01	70187405	70187704	300	*	132	626	0.211783	45	472	0.0970464	93	CHH	1.09764e-08	loss
SMEL3Ch01	70224905	70225204	300	*	192	822	0.234223	81	664	0.123123	112	CHH	1.76061e-27	loss
SMEL3Ch01	70302605	70302904	300	*	621	1461	0.425154	402	1263	0.318577	110	CHH	5.6168e-09	loss
SMEL3Ch01	70328405	70328704	300	*	114	379	0.301837	69	399	0.174564	86	CHH	6.82138e-07	loss
SMEL3Ch01	70332005	70332304	300	*	132	504	0.262846	70	497	0.142285	104	CHH	4.66473e-57	loss
SMEL3Ch01	70333805	70334104	300	*	134	466	0.288462	70	466	0.151709	111	CHH	5.47018e-10	loss
SMEL3Ch01	70341605	70341904	300	*	105	455	0.231947	53	413	0.13012	98	CHH	0.00822186	loss
SMEL3Ch01	70382705	70383004	300	*	94	398	0.2375	78	580	0.135739	95	CHH	0.0334876	loss
SMEL3Ch01	70458005	70458304	300	*	155	646	0.240741	83	683	0.122628	113	CHH	0.000579921	loss
SMEL3Ch01	70511705	70512004	300	*	160	634	0.253145	80	594	0.135906	116	CHH	7.34082e-08	loss
SMEL3Ch01	70630205	70630504	300	*	130	591	0.220911	78	693	0.113669	93	CHH	3.20642e-15	loss
SMEL3Ch01	70682105	70682404	300	*	237	935	0.254002	110	721	0.153527	108	CHH	2.7593e-05	loss
SMEL3Ch01	70684805	70685104	300	*	128	509	0.252446	64	471	0.137421	95	CHH	0.0152707	loss
SMEL3Ch01	70736705	70737004	300	*	113	419	0.270784	68	498	0.138	104	CHH	9.68191e-47	loss
SMEL3Ch01	70836905	70837204	300	*	85	447	0.191537	35	418	0.0857143	92	CHH	1.55235e-08	loss
SMEL3Ch01	70871105	70871404	300	*	297	807	0.368356	142	561	0.253996	79	CHH	2.41971e-49	loss
SMEL3Ch01	70950605	70950904	300	*	82	327	0.25228	39	286	0.138889	70	CHH	0.00607559	loss
SMEL3Ch01	71004005	71004304	300	*	232	760	0.305774	84	629	0.134707	98	CHH	7.4377e-11	loss
SMEL3Ch01	71031005	71031304	300	*	43	191	0.227979	18	162	0.115854	19	CHH	2.22401e-19	loss
SMEL3Ch01	71049005	71049304	300	*	387	751	0.515272	281	707	0.397743	90	CHH	0.00505978	loss
SMEL3Ch01	71075105	71075404	300	*	123	472	0.261603	82	517	0.159923	97	CHH	5.58565e-24	loss
SMEL3Ch01	71103305	71103604	300	*	106	413	0.257831	63	446	0.142857	85	CHH	4.01506e-05	loss
SMEL3Ch01	71118905	71119204	300	*	199	796	0.250627	108	784	0.138677	114	CHH	3.18815e-06	loss
SMEL3Ch01	71124605	71124904	300	*	130	581	0.2247	70	578	0.122414	105	CHH	1.52185e-07	loss
SMEL3Ch01	71214605	71214904	300	*	104	462	0.226293	54	453	0.120879	99	CHH	3.55586e-07	loss
SMEL3Ch01	71291705	71292004	300	*	149	424	0.352113	90	370	0.244624	84	CHH	0.000415135	loss
SMEL3Ch01	71295905	71296204	300	*	129	502	0.257937	106	684	0.155977	115	CHH	2.43101e-07	loss
SMEL3Ch01	71324705	71325004	300	*	163	573	0.285217	48	351	0.13881	86	CHH	0	loss
SMEL3Ch01	71346905	71347204	300	*	116	415	0.280576	47	362	0.131868	73	CHH	1.52471e-12	loss
SMEL3Ch01	71369105	71369404	300	*	91	386	0.237113	49	413	0.120482	28	CHH	6.26356e-54	loss
SMEL3Ch01	71436005	71436304	300	*	122	458	0.267391	34	435	0.0800915	100	CHH	4.95221e-26	loss
SMEL3Ch01	71703905	71704204	300	*	111	508	0.219608	68	630	0.109177	103	CHH	1.17742e-16	loss
SMEL3Ch01	71776505	71776804	300	*	137	539	0.255083	116	791	0.147541	104	CHH	5.0412e-10	loss
SMEL3Ch01	71810105	71810404	300	*	78	427	0.184149	28	434	0.0665138	98	CHH	0.0200627	loss
SMEL3Ch01	72048605	72048904	300	*	83	466	0.179487	33	493	0.0686869	96	CHH	5.81458e-47	loss
SMEL3Ch01	72185705	72186004	300	*	157	543	0.289908	99	545	0.182815	103	CHH	2.47349e-84	loss
SMEL3Ch01	72259805	72260104	300	*	121	504	0.241107	97	776	0.125964	109	CHH	3.03199e-20	loss
SMEL3Ch01	72489305	72489604	300	*	200	1075	0.18663	98	1145	0.0863121	113	CHH	0.00171864	loss
SMEL3Ch01	72570305	72570604	300	*	160	687	0.233672	86	757	0.114625	116	CHH	2.95678e-13	loss
SMEL3Ch01	73740605	73740904	300	*	101	573	0.177391	42	571	0.0750436	107	CHH	4.55546e-11	loss
SMEL3Ch01	73789505	73789804	300	*	86	378	0.228947	51	444	0.116592	89	CHH	0.00273297	loss
SMEL3Ch01	74097905	74098204	300	*	195	835	0.23417	111	838	0.133333	110	CHH	1.05371e-05	loss
SMEL3Ch01	74453705	74454004	300	*	156	658	0.237879	76	604	0.127063	109	CHH	8.49399e-07	loss
SMEL3Ch01	74647505	74647804	300	*	220	852	0.258782	207	1451	0.143152	111	CHH	1.58262e-36	loss
SMEL3Ch01	74787305	74787604	300	*	107	619	0.173913	29	475	0.0628931	89	CHH	4.568e-06	loss
SMEL3Ch01	74819105	74819404	300	*	128	404	0.317734	106	505	0.211045	71	CHH	4.83583e-05	loss
SMEL3Ch01	74842205	74842504	300	*	92	501	0.184891	41	588	0.0711864	94	CHH	1.11747e-05	loss
SMEL3Ch01	75004505	75004804	300	*	265	1207	0.220017	112	1013	0.11133	88	CHH	6.21271e-32	loss
SMEL3Ch01	75035105	75035404	300	*	171	590	0.290541	119	724	0.165289	84	CHH	0.000518351	loss
SMEL3Ch01	75041705	75042004	300	*	164	755	0.217966	86	740	0.117251	97	CHH	9.92265e-11	loss
SMEL3Ch01	75062105	75062404	300	*	196	775	0.253539	90	594	0.152685	88	CHH	0.000451003	loss
SMEL3Ch01	75084305	75084604	300	*	155	544	0.285714	98	586	0.168367	81	CHH	1.35703e-10	loss
SMEL3Ch01	75113405	75113704	300	*	219	856	0.25641	74	647	0.115562	117	CHH	0.0232051	loss
SMEL3Ch01	75123905	75124204	300	*	142	701	0.203414	81	797	0.102628	111	CHH	7.48307e-05	loss
SMEL3Ch01	75180005	75180304	300	*	55	280	0.198582	31	343	0.0927536	67	CHH	8.66173e-08	loss
SMEL3Ch01	75231905	75232204	300	*	300	1130	0.265901	195	1245	0.157177	98	CHH	6.55727e-10	loss
SMEL3Ch01	75550805	75551104	300	*	185	773	0.24	87	658	0.133333	103	CHH	1.34868e-05	loss
SMEL3Ch01	75628205	75628504	300	*	147	637	0.231612	85	687	0.124819	92	CHH	9.41338e-25	loss
SMEL3Ch01	75670505	75670804	300	*	168	678	0.248529	75	557	0.135957	104	CHH	0.000312288	loss
SMEL3Ch01	75685505	75685804	300	*	140	548	0.256364	101	688	0.147826	108	CHH	5.21507e-05	loss
SMEL3Ch01	75920105	75920404	300	*	109	589	0.186125	41	544	0.0769231	95	CHH	0.000327198	loss
SMEL3Ch01	75995705	75996004	300	*	178	900	0.198448	74	763	0.0980392	86	CHH	3.82746e-166	loss
SMEL3Ch01	76193705	76194004	300	*	131	576	0.228374	87	708	0.123944	80	CHH	0.000277153	loss
SMEL3Ch01	76514405	76514704	300	*	345	780	0.442455	172	542	0.318015	80	CHH	0.0202168	loss
SMEL3Ch01	76581005	76581304	300	*	189	879	0.215664	85	749	0.114514	96	CHH	3.80756e-21	loss
SMEL3Ch01	76648505	76648804	300	*	116	575	0.202773	34	419	0.0831354	90	CHH	5.54273e-10	loss
SMEL3Ch01	76729505	76729804	300	*	166	695	0.239598	68	629	0.10935	88	CHH	2.21112e-07	loss
SMEL3Ch01	76764905	76765204	300	*	251	953	0.263874	143	936	0.153518	115	CHH	8.86886e-05	loss
SMEL3Ch01	76785905	76786204	300	*	163	772	0.211886	88	808	0.109877	110	CHH	0.000928343	loss
SMEL3Ch01	76790405	76790704	300	*	151	591	0.256324	67	513	0.132039	101	CHH	1.41196e-144	loss
SMEL3Ch01	76826705	76827004	300	*	114	623	0.184	34	423	0.0823529	98	CHH	3.64543e-09	loss
SMEL3Ch01	76923905	76924204	300	*	229	950	0.241597	128	998	0.129	76	CHH	1.22782e-24	loss
SMEL3Ch01	76926305	76926604	300	*	99	498	0.2	49	524	0.095057	95	CHH	5.88228e-11	loss
SMEL3Ch01	77018105	77018404	300	*	188	826	0.228261	79	694	0.114943	107	CHH	2.2625e-15	loss
SMEL3Ch01	77063705	77064004	300	*	253	713	0.355245	57	344	0.16763	85	CHH	0.000346089	loss
SMEL3Ch01	77111105	77111404	300	*	100	501	0.200795	36	382	0.0963542	88	CHH	6.52563e-25	loss
SMEL3Ch01	77160305	77160604	300	*	159	643	0.248062	83	674	0.12426	108	CHH	0.000151057	loss
SMEL3Ch01	77210105	77210404	300	*	89	487	0.184049	33	425	0.0796253	71	CHH	3.57452e-09	loss
SMEL3Ch01	77270405	77270704	300	*	131	479	0.274428	79	490	0.162602	103	CHH	0.0145082	loss
SMEL3Ch01	77286005	77286304	300	*	116	533	0.218692	71	607	0.118227	97	CHH	0.00237761	loss
SMEL3Ch01	77313605	77313904	300	*	82	408	0.202439	40	403	0.101235	86	CHH	0.0423303	loss
SMEL3Ch01	77393705	77394004	300	*	105	470	0.224576	50	685	0.0742358	90	CHH	3.04561e-22	loss
SMEL3Ch01	77685005	77685304	300	*	311	1145	0.272014	182	1084	0.168508	119	CHH	1.64846e-05	loss
SMEL3Ch01	77793905	77794204	300	*	155	642	0.242236	78	656	0.120061	104	CHH	6.12602e-221	loss
SMEL3Ch01	77900405	77900704	300	*	136	659	0.207262	40	388	0.105128	91	CHH	1.00402e-20	loss
SMEL3Ch01	77938805	77939104	300	*	123	504	0.245059	60	453	0.134066	111	CHH	0.00693431	loss
SMEL3Ch01	77957705	77958004	300	*	136	565	0.241623	80	634	0.127358	98	CHH	1.06043e-18	loss
SMEL3Ch01	77960705	77961004	300	*	79	401	0.198511	41	469	0.089172	93	CHH	0.00237627	loss
SMEL3Ch01	78010805	78011104	300	*	82	471	0.175476	20	360	0.058011	79	CHH	0.00727707	loss
SMEL3Ch01	78084905	78085204	300	*	145	726	0.200549	49	545	0.0914077	117	CHH	0	loss
SMEL3Ch01	78126005	78126304	300	*	224	908	0.247253	101	862	0.118056	90	CHH	4.81663e-30	loss
SMEL3Ch01	78135005	78135304	300	*	111	494	0.225806	60	508	0.119608	96	CHH	6.40407e-16	loss
SMEL3Ch01	78204605	78204904	300	*	161	681	0.237189	78	612	0.128664	103	CHH	3.10539e-20	loss
SMEL3Ch01	78255305	78255604	300	*	262	1000	0.262475	148	1008	0.147525	102	CHH	4.63571e-06	loss
SMEL3Ch01	78330005	78330304	300	*	111	476	0.23431	34	354	0.0983146	83	CHH	1.77828e-08	loss
SMEL3Ch01	78421505	78421804	300	*	269	940	0.286624	178	1175	0.152082	110	CHH	6.7458e-08	loss
SMEL3Ch01	78440705	78441004	300	*	251	989	0.254289	133	961	0.139148	97	CHH	0.000144877	loss
SMEL3Ch01	78460505	78460804	300	*	144	643	0.224806	53	582	0.0924658	88	CHH	1.95514e-19	loss
SMEL3Ch01	78552005	78552304	300	*	124	506	0.246063	65	547	0.120219	98	CHH	2.16045e-11	loss
SMEL3Ch01	78562505	78562804	300	*	289	895	0.3233	159	761	0.209699	145	CHH	0.0024989	loss
SMEL3Ch01	78562805	78563104	300	*	277	910	0.304825	122	737	0.166441	99	CHH	6.83392e-11	loss
SMEL3Ch01	78572405	78572704	300	*	217	715	0.304045	158	812	0.195332	112	CHH	0.00108953	loss
SMEL3Ch01	78637505	78637804	300	*	99	453	0.21978	49	424	0.117371	94	CHH	1.08013e-77	loss
SMEL3Ch01	78707405	78707704	300	*	73	349	0.210826	31	336	0.0946746	70	CHH	7.04758e-63	loss
SMEL3Ch01	78843605	78843904	300	*	118	562	0.210993	45	464	0.0987124	98	CHH	5.6827e-08	loss
SMEL3Ch01	78898205	78898504	300	*	230	994	0.231928	58	615	0.095624	102	CHH	9.75137e-08	loss
SMEL3Ch01	79328105	79328404	300	*	96	379	0.254593	51	367	0.140921	76	CHH	8.37161e-11	loss
SMEL3Ch01	79354205	79354504	300	*	107	319	0.336449	67	306	0.220779	75	CHH	0.028722	loss
SMEL3Ch01	79810505	79810804	300	*	130	662	0.197289	39	498	0.08	80	CHH	1.96406e-11	loss
SMEL3Ch01	79833305	79833604	300	*	212	948	0.224211	97	862	0.113426	99	CHH	5.64487e-24	loss
SMEL3Ch01	79890305	79890604	300	*	182	738	0.247297	83	742	0.112903	104	CHH	0.0113587	loss
SMEL3Ch01	79896605	79896904	300	*	111	599	0.186356	28	400	0.0721393	89	CHH	3.98951e-22	loss
SMEL3Ch01	79897505	79897804	300	*	136	671	0.203566	40	499	0.0818363	93	CHH	8.62286e-07	loss
SMEL3Ch01	80029205	80029504	300	*	735	1617	0.454602	372	1279	0.291179	114	CHH	0.00582896	loss
SMEL3Ch01	80130305	80130604	300	*	111	413	0.26988	39	359	0.110803	88	CHH	0.0189348	loss
SMEL3Ch01	80178305	80178604	300	*	139	656	0.212766	81	759	0.107753	102	CHH	1.96046e-06	loss
SMEL3Ch01	80207705	80208004	300	*	323	1084	0.298343	127	895	0.142698	116	CHH	2.74912e-15	loss
SMEL3Ch01	80230805	80231104	300	*	203	812	0.250614	120	906	0.13326	112	CHH	1.72669e-42	loss
SMEL3Ch01	80241005	80241304	300	*	44	468	0.0957447	73	368	0.2	84	CHH	3.17987e-08	gain
SMEL3Ch01	80331605	80331904	300	*	124	592	0.210438	49	505	0.0986193	99	CHH	2.15104e-208	loss
SMEL3Ch01	80537405	80537704	300	*	141	565	0.250441	58	429	0.136891	92	CHH	1.29056e-12	loss
SMEL3Ch01	80547605	80547904	300	*	178	489	0.364562	118	542	0.21875	89	CHH	1.91206e-05	loss
SMEL3Ch01	80728505	80728804	300	*	139	440	0.316742	101	493	0.206061	78	CHH	1.81428e-12	loss
SMEL3Ch01	80785205	80785504	300	*	242	924	0.262419	118	747	0.158879	105	CHH	2.70262e-06	loss
SMEL3Ch01	81693005	81693304	300	*	121	591	0.205734	55	559	0.0998217	91	CHH	4.03501e-151	loss
SMEL3Ch01	81904205	81904504	300	*	141	598	0.236667	56	462	0.122845	114	CHH	8.7678e-06	loss
SMEL3Ch01	81932705	81933004	300	*	217	748	0.290667	137	773	0.178065	87	CHH	2.59525e-10	loss
SMEL3Ch01	82029305	82029604	300	*	174	615	0.28363	98	543	0.181651	110	CHH	2.59117e-74	loss
SMEL3Ch01	82034705	82035004	300	*	193	862	0.224537	68	688	0.1	101	CHH	1.39972e-05	loss
SMEL3Ch01	82223405	82223704	300	*	97	527	0.185255	42	519	0.0825336	88	CHH	8.78615e-51	loss
SMEL3Ch01	82435805	82436104	300	*	188	953	0.197906	82	863	0.0959538	89	CHH	6.40035e-07	loss
SMEL3Ch01	82651205	82651504	300	*	199	882	0.226244	85	843	0.101775	100	CHH	0.0001427	loss
SMEL3Ch01	83116205	83116504	300	*	138	520	0.266284	88	577	0.153713	100	CHH	1.14759e-12	loss
SMEL3Ch01	83153105	83153404	300	*	349	580	0.601375	297	593	0.50084	78	CHH	1.53352e-22	loss
SMEL3Ch01	83186705	83187004	300	*	293	783	0.374522	184	722	0.255525	109	CHH	0.00419097	loss
SMEL3Ch01	83187605	83187904	300	*	684	1439	0.475364	525	1401	0.374911	114	CHH	7.44862e-12	loss
SMEL3Ch01	83400605	83400904	300	*	140	551	0.254973	101	688	0.147826	121	CHH	1.91142e-09	loss
SMEL3Ch01	83522105	83522404	300	*	207	829	0.250301	84	655	0.129376	107	CHH	8.5232e-149	loss
SMEL3Ch01	83655305	83655604	300	*	79	336	0.236686	31	328	0.0969697	80	CHH	1.91451e-08	loss
SMEL3Ch01	84064205	84064504	300	*	222	754	0.294974	126	667	0.189836	96	CHH	1.46153e-113	loss
SMEL3Ch01	84110105	84110404	300	*	175	795	0.220828	44	567	0.0790861	129	CHH	1.1524e-06	loss
SMEL3Ch01	84366905	84367204	300	*	116	581	0.200686	53	579	0.0929432	103	CHH	1.32776e-14	loss
SMEL3Ch01	84395705	84396004	300	*	133	597	0.223706	78	704	0.111898	99	CHH	6.51154e-15	loss
SMEL3Ch01	84669005	84669304	300	*	369	1136	0.325132	161	928	0.174194	126	CHH	1.43367e-13	loss
SMEL3Ch01	84676505	84676804	300	*	150	588	0.255932	98	692	0.142651	97	CHH	9.10961e-12	loss
SMEL3Ch01	84712205	84712504	300	*	72	414	0.175481	31	454	0.0701754	95	CHH	2.81123e-49	loss
SMEL3Ch01	84745205	84745504	300	*	262	1067	0.246024	111	844	0.132388	99	CHH	7.73578e-14	loss
SMEL3Ch01	84873605	84873904	300	*	154	720	0.214681	62	597	0.105175	114	CHH	1.02952e-38	loss
SMEL3Ch01	84930605	84930904	300	*	112	504	0.22332	48	504	0.0968379	97	CHH	0.0324635	loss
SMEL3Ch01	84952805	84953104	300	*	88	410	0.216019	44	426	0.10514	102	CHH	1.75528e-168	loss
SMEL3Ch01	84962405	84962704	300	*	149	703	0.212766	50	459	0.110629	102	CHH	0.00184032	loss
SMEL3Ch01	84995405	84995704	300	*	101	409	0.248175	64	438	0.147727	100	CHH	5.81964e-11	loss
SMEL3Ch01	85065005	85065304	300	*	129	557	0.232558	57	444	0.130045	93	CHH	3.18059e-07	loss
SMEL3Ch01	85095005	85095304	300	*	159	678	0.235294	108	811	0.134071	110	CHH	0.000421934	loss
SMEL3Ch01	85483505	85483804	300	*	104	492	0.212551	42	470	0.0911017	99	CHH	5.50734e-07	loss
SMEL3Ch01	85544105	85544404	300	*	105	470	0.224576	58	472	0.124473	91	CHH	4.4406e-06	loss
SMEL3Ch01	85583105	85583404	300	*	114	562	0.203901	61	595	0.103853	110	CHH	3.02327e-21	loss
SMEL3Ch01	85609805	85610104	300	*	79	451	0.1766	148	510	0.291016	110	CHH	0.0184302	gain
SMEL3Ch01	85885505	85885804	300	*	100	397	0.253133	47	420	0.113744	90	CHH	6.15089e-08	loss
SMEL3Ch01	85891805	85892104	300	*	365	1169	0.312553	299	1446	0.207182	111	CHH	3.01984e-26	loss
SMEL3Ch01	85934705	85935004	300	*	237	1219	0.194922	68	742	0.0927419	108	CHH	2.65872e-26	loss
SMEL3Ch01	85956905	85957204	300	*	169	703	0.241135	97	749	0.130493	96	CHH	8.53721e-10	loss
SMEL3Ch01	86030405	86030704	300	*	263	952	0.27673	99	809	0.123305	92	CHH	5.16823e-06	loss
SMEL3Ch01	86080505	86080804	300	*	163	643	0.254264	111	739	0.151147	85	CHH	0.00319124	loss
SMEL3Ch01	86117105	86117404	300	*	96	506	0.190945	42	496	0.0863454	93	CHH	0	loss
SMEL3Ch01	86748305	86748604	300	*	99	450	0.221239	74	631	0.118483	84	CHH	0.000345413	loss
SMEL3Ch01	86908505	86908804	300	*	96	432	0.223502	41	509	0.0821918	95	CHH	1.59102e-07	loss
SMEL3Ch01	87003005	87003304	300	*	144	749	0.193076	39	526	0.0757576	100	CHH	0.0026879	loss
SMEL3Ch01	87043205	87043504	300	*	282	844	0.334515	127	698	0.182857	99	CHH	0.00617708	loss
SMEL3Ch01	87105905	87106204	300	*	80	428	0.188372	47	590	0.0810811	86	CHH	1.263e-11	loss
SMEL3Ch01	87117605	87117904	300	*	190	890	0.214126	65	641	0.102644	96	CHH	0.00778473	loss
SMEL3Ch01	87127205	87127504	300	*	272	731	0.372442	92	571	0.162304	114	CHH	1.31704e-09	loss
SMEL3Ch01	87212105	87212404	300	*	291	1204	0.242123	144	1074	0.134758	105	CHH	7.11962e-12	loss
SMEL3Ch01	87235505	87235804	300	*	235	493	0.476768	171	488	0.35102	82	CHH	0.00194562	loss
SMEL3Ch01	87235805	87236104	300	*	375	710	0.52809	282	750	0.37633	88	CHH	0.00712191	loss
SMEL3Ch01	87271805	87272104	300	*	109	367	0.298103	74	413	0.180723	82	CHH	1.04805e-05	loss
SMEL3Ch01	87283805	87284104	300	*	281	723	0.388966	82	399	0.206983	98	CHH	2.23689e-27	loss
SMEL3Ch01	87284705	87285004	300	*	197	669	0.295082	79	524	0.152091	106	CHH	1.83093e-11	loss
SMEL3Ch01	87379805	87380104	300	*	230	589	0.390863	96	541	0.178637	82	CHH	2.30965e-10	loss
SMEL3Ch01	87396005	87396304	300	*	185	701	0.26458	86	585	0.148211	93	CHH	2.62543e-06	loss
SMEL3Ch01	87401705	87402004	300	*	523	1036	0.504817	437	1248	0.3504	99	CHH	3.11419e-17	loss
SMEL3Ch01	87521705	87522004	300	*	179	618	0.290323	138	779	0.177977	109	CHH	5.96904e-05	loss
SMEL3Ch01	87534005	87534304	300	*	211	633	0.333858	90	530	0.171053	99	CHH	1.01036e-08	loss
SMEL3Ch01	87534305	87534604	300	*	301	1008	0.29901	163	840	0.194774	104	CHH	0.000187822	loss
SMEL3Ch01	87585005	87585304	300	*	221	981	0.225839	113	1035	0.109932	120	CHH	2.00855e-41	loss
SMEL3Ch01	87667205	87667504	300	*	261	489	0.533605	140	442	0.317568	87	CHH	3.6193e-35	loss
SMEL3Ch01	87980405	87980704	300	*	269	960	0.280665	124	867	0.143843	132	CHH	3.5524e-13	loss
SMEL3Ch01	88018505	88018804	300	*	429	1308	0.328244	153	727	0.211248	103	CHH	1.09005e-09	loss
SMEL3Ch01	88056005	88056304	300	*	128	644	0.19969	56	585	0.0971039	92	CHH	1.07113e-07	loss
SMEL3Ch01	88063205	88063504	300	*	118	675	0.175775	33	491	0.0689655	77	CHH	0.0010474	loss
SMEL3Ch01	88133705	88134004	300	*	266	1235	0.215845	125	1108	0.113514	90	CHH	3.98071e-30	loss
SMEL3Ch01	88144205	88144504	300	*	170	690	0.24711	109	824	0.133172	106	CHH	1.36526e-08	loss
SMEL3Ch01	88252505	88252804	300	*	216	959	0.225806	98	788	0.125316	99	CHH	1.6151e-08	loss
SMEL3Ch01	88262405	88262704	300	*	145	556	0.261649	93	615	0.15235	107	CHH	7.2964e-12	loss
SMEL3Ch01	88269905	88270204	300	*	244	959	0.254943	143	1011	0.142152	119	CHH	3.56605e-06	loss
SMEL3Ch01	88283705	88284004	300	*	136	507	0.269155	52	316	0.166667	78	CHH	1.01277e-05	loss
SMEL3Ch01	88295705	88296004	300	*	90	462	0.196121	38	433	0.0896552	83	CHH	1.73295e-17	loss
SMEL3Ch01	88322405	88322704	300	*	144	616	0.234628	80	602	0.134106	93	CHH	7.23801e-96	loss
SMEL3Ch01	88325405	88325704	300	*	180	701	0.257468	72	525	0.13852	114	CHH	8.82405e-99	loss
SMEL3Ch01	89222405	89222704	300	*	144	694	0.208333	50	478	0.10625	86	CHH	4.61148e-11	loss
SMEL3Ch01	89248505	89248804	300	*	134	533	0.252336	76	579	0.13253	95	CHH	9.16028e-134	loss
SMEL3Ch01	89324705	89325004	300	*	189	639	0.296412	76	497	0.154309	86	CHH	3.71846e-17	loss
SMEL3Ch01	89366705	89367004	300	*	157	776	0.203085	55	594	0.0939597	107	CHH	0.0450344	loss
SMEL3Ch01	89408105	89408404	300	*	190	682	0.27924	75	444	0.170404	104	CHH	3.12191e-10	loss
SMEL3Ch01	89475305	89475604	300	*	146	595	0.246231	70	607	0.116585	115	CHH	1.44873e-21	loss
SMEL3Ch01	89519405	89519704	300	*	159	673	0.237037	73	569	0.129597	98	CHH	1.40723e-15	loss
SMEL3Ch01	89550905	89551204	300	*	56	287	0.197232	36	453	0.0813187	69	CHH	0.000465574	loss
SMEL3Ch01	89587805	89588104	300	*	73	366	0.201087	35	386	0.0927835	72	CHH	2.21843e-09	loss
SMEL3Ch01	89763305	89763604	300	*	167	887	0.188976	54	701	0.0782361	89	CHH	0.00997047	loss
SMEL3Ch01	89911505	89911804	300	*	324	1341	0.241996	178	1269	0.140834	94	CHH	0.000117388	loss
SMEL3Ch01	89930105	89930404	300	*	82	374	0.220745	37	376	0.100529	89	CHH	5.55317e-23	loss
SMEL3Ch01	90247805	90248104	300	*	270	1021	0.264907	163	1002	0.163347	89	CHH	2.19072e-10	loss
SMEL3Ch01	90345305	90345604	300	*	191	696	0.275072	110	756	0.146438	108	CHH	2.96106e-25	loss
SMEL3Ch01	90443705	90444004	300	*	144	517	0.279383	88	578	0.153448	106	CHH	5.87758e-05	loss
SMEL3Ch01	90475205	90475504	300	*	194	797	0.244055	125	877	0.143345	46	CHH	3.2723e-17	loss
SMEL3Ch01	90558305	90558604	300	*	175	677	0.259205	85	595	0.144054	89	CHH	0.00011537	loss
SMEL3Ch01	90662405	90662704	300	*	92	441	0.209932	44	443	0.101124	95	CHH	0.000163078	loss
SMEL3Ch01	91066505	91066804	300	*	22	117	0.193277	6	123	0.056	25	CHH	0.00894774	loss
SMEL3Ch01	91183205	91183504	300	*	368	1404	0.262447	251	1677	0.150089	125	CHH	0.00012906	loss
SMEL3Ch01	91190705	91191004	300	*	130	568	0.229825	71	607	0.118227	90	CHH	2.66146e-23	loss
SMEL3Ch01	91354805	91355104	300	*	101	568	0.178947	39	540	0.0738007	107	CHH	6.83286e-35	loss
SMEL3Ch01	91361705	91362004	300	*	141	704	0.201133	59	596	0.100334	99	CHH	1.29212e-13	loss
SMEL3Ch01	91381805	91382104	300	*	137	600	0.229236	61	481	0.128364	93	CHH	0.000144538	loss
SMEL3Ch01	91716305	91716604	300	*	330	1377	0.240029	128	940	0.136943	72	CHH	5.03542e-06	loss
SMEL3Ch01	91869305	91869604	300	*	125	543	0.231193	67	556	0.121864	85	CHH	2.50033e-39	loss
SMEL3Ch01	91909805	91910104	300	*	135	557	0.243292	61	483	0.127835	98	CHH	7.57871e-09	loss
SMEL3Ch01	92183405	92183704	300	*	212	804	0.264268	111	698	0.16	101	CHH	3.69211e-41	loss
SMEL3Ch01	92226605	92226904	300	*	157	713	0.220979	75	772	0.0981912	93	CHH	6.54877e-08	loss
SMEL3Ch01	92333105	92333404	300	*	155	437	0.355353	118	521	0.227533	78	CHH	3.83089e-05	loss
SMEL3Ch01	92430305	92430604	300	*	149	647	0.231125	72	570	0.127622	83	CHH	1.41424e-41	loss
SMEL3Ch01	92652305	92652604	300	*	156	618	0.253226	93	755	0.124174	103	CHH	1.89292e-26	loss
SMEL3Ch01	92705405	92705704	300	*	81	321	0.25387	64	484	0.133745	75	CHH	1.00592e-33	loss
SMEL3Ch01	92766605	92766904	300	*	153	651	0.235835	87	679	0.129222	79	CHH	0.00340681	loss
SMEL3Ch01	92870105	92870404	300	*	116	542	0.215074	73	698	0.105714	109	CHH	4.85413e-55	loss
SMEL3Ch01	93084005	93084304	300	*	181	726	0.25	73	560	0.131673	98	CHH	3.49206e-05	loss
SMEL3Ch01	93134705	93135004	300	*	85	286	0.298611	41	316	0.132075	70	CHH	3.66646e-09	loss
SMEL3Ch01	93153005	93153304	300	*	151	379	0.39895	74	330	0.225904	75	CHH	0.000535673	loss
SMEL3Ch01	93153905	93154204	300	*	133	447	0.298441	47	327	0.145897	75	CHH	1.7648e-09	loss
SMEL3Ch01	93168305	93168604	300	*	215	684	0.314869	137	647	0.212635	100	CHH	0.0167331	loss
SMEL3Ch01	93214205	93214504	300	*	80	398	0.2025	52	554	0.0953237	97	CHH	2.30515e-10	loss
SMEL3Ch01	93327305	93327604	300	*	200	751	0.266932	152	922	0.165584	108	CHH	5.00768e-105	loss
SMEL3Ch01	93527105	93527404	300	*	108	455	0.238512	53	448	0.12	86	CHH	1.55719e-06	loss
SMEL3Ch01	93724205	93724504	300	*	213	711	0.30014	149	882	0.169683	112	CHH	0.000620543	loss
SMEL3Ch01	93763805	93764104	300	*	144	667	0.216741	68	649	0.105991	106	CHH	3.09576e-14	loss
SMEL3Ch01	93780905	93781204	300	*	200	895	0.22408	81	660	0.123867	114	CHH	2.17945e-09	loss
SMEL3Ch01	93827105	93827404	300	*	213	650	0.328221	143	731	0.196453	99	CHH	0.00178116	loss
SMEL3Ch01	93882305	93882604	300	*	180	665	0.271364	46	539	0.0868762	85	CHH	3.91499e-06	loss
SMEL3Ch01	93928205	93928504	300	*	165	567	0.29174	81	450	0.181416	100	CHH	0.0134619	loss
SMEL3Ch01	93930905	93931204	300	*	81	427	0.191142	28	417	0.0692124	90	CHH	6.6954e-06	loss
SMEL3Ch01	93932105	93932404	300	*	295	578	0.510345	196	542	0.362132	86	CHH	3.44103e-16	loss
SMEL3Ch01	93985805	93986104	300	*	251	533	0.471028	191	664	0.288288	90	CHH	1.59916e-09	loss
SMEL3Ch01	93986105	93986404	300	*	231	623	0.3712	290	606	0.478618	91	CHH	1.87237e-13	gain
SMEL3Ch01	94203005	94203304	300	*	298	1015	0.294002	172	916	0.188453	117	CHH	1.73429e-15	loss
SMEL3Ch01	94203605	94203904	300	*	294	792	0.371537	126	587	0.21562	114	CHH	0.0289716	loss
SMEL3Ch01	94205405	94205704	300	*	177	858	0.206977	68	689	0.0998553	105	CHH	0.0050376	loss
SMEL3Ch01	94297505	94297804	300	*	85	447	0.191537	23	421	0.0567376	93	CHH	3.77355e-15	loss
SMEL3Ch01	94319705	94320004	300	*	112	465	0.24197	104	739	0.1417	110	CHH	0.00518179	loss
SMEL3Ch01	94351505	94351804	300	*	210	970	0.217078	65	656	0.100304	97	CHH	1.94014e-08	loss
SMEL3Ch01	94463105	94463404	300	*	269	1121	0.240427	123	885	0.139797	89	CHH	5.85725e-05	loss
SMEL3Ch01	94493405	94493704	300	*	102	415	0.247002	44	424	0.105634	86	CHH	0.00673184	loss
SMEL3Ch01	94541405	94541704	300	*	163	705	0.231966	107	833	0.129341	109	CHH	0.00740302	loss
SMEL3Ch01	94635305	94635604	300	*	27	128	0.215385	8	173	0.0514286	31	CHH	0.00506819	loss
SMEL3Ch01	94767605	94767904	300	*	50	221	0.2287	34	280	0.124113	54	CHH	2.70933e-05	loss
SMEL3Ch01	94812605	94812904	300	*	150	628	0.239683	86	622	0.139423	108	CHH	1.13461e-09	loss
SMEL3Ch01	94824005	94824304	300	*	438	1271	0.344855	240	1164	0.20669	101	CHH	0.0251323	loss
SMEL3Ch01	94839005	94839304	300	*	84	379	0.223097	42	406	0.105392	83	CHH	1.29834e-16	loss
SMEL3Ch01	94853405	94853704	300	*	95	418	0.228571	57	462	0.125	92	CHH	0.000322832	loss
SMEL3Ch01	94884305	94884604	300	*	119	439	0.272109	91	565	0.162257	94	CHH	2.76111e-05	loss
SMEL3Ch01	94894205	94894504	300	*	238	716	0.332869	114	498	0.23	102	CHH	0.000589962	loss
SMEL3Ch01	94898105	94898404	300	*	260	629	0.413629	125	432	0.290323	107	CHH	1.09935e-06	loss
SMEL3Ch01	94924205	94924504	300	*	372	1036	0.359345	212	946	0.224684	114	CHH	0.0258305	loss
SMEL3Ch01	95527505	95527804	300	*	83	423	0.197647	43	466	0.0940171	104	CHH	0.0144718	loss
SMEL3Ch01	95589005	95589304	300	*	184	884	0.208804	74	721	0.103734	93	CHH	1.87858e-67	loss
SMEL3Ch01	95649005	95649304	300	*	429	930	0.461373	224	873	0.257143	75	CHH	3.67948e-09	loss
SMEL3Ch01	96286205	96286504	300	*	68	370	0.185484	32	394	0.0833333	89	CHH	2.60453e-13	loss
SMEL3Ch01	96294905	96295204	300	*	221	896	0.247216	91	636	0.144201	98	CHH	5.7517e-11	loss
SMEL3Ch01	96303605	96303904	300	*	149	538	0.277778	68	391	0.175573	90	CHH	0.0223087	loss
SMEL3Ch01	96305705	96306004	300	*	762	1894	0.402426	413	1370	0.301749	109	CHH	1.80709e-07	loss
SMEL3Ch01	96306005	96306304	300	*	171	553	0.30991	77	437	0.177677	104	CHH	4.44298e-05	loss
SMEL3Ch01	96441305	96441604	300	*	145	418	0.347619	103	454	0.22807	83	CHH	4.30536e-10	loss
SMEL3Ch01	96444605	96444904	300	*	200	646	0.310185	138	780	0.177749	83	CHH	0.000333451	loss
SMEL3Ch01	96448505	96448804	300	*	119	405	0.29484	111	598	0.186667	89	CHH	0.0016814	loss
SMEL3Ch01	96486305	96486604	300	*	769	1043	0.736842	489	791	0.617907	83	CHH	0.000450683	loss
SMEL3Ch01	96491105	96491404	300	*	276	905	0.305402	170	882	0.193439	92	CHH	2.57216e-12	loss
SMEL3Ch01	96509405	96509704	300	*	34	165	0.209581	10	153	0.0709677	29	CHH	1.33485e-92	loss
SMEL3Ch01	96684005	96684304	300	*	111	455	0.245077	48	390	0.125	88	CHH	1.11779e-50	loss
SMEL3Ch01	96819305	96819604	300	*	98	430	0.229167	61	614	0.100649	74	CHH	8.27257e-10	loss
SMEL3Ch01	96894305	96894604	300	*	157	644	0.244582	86	604	0.143564	88	CHH	5.05764e-21	loss
SMEL3Ch01	96984005	96984304	300	*	121	495	0.245473	77	574	0.135417	100	CHH	3.03965e-69	loss
SMEL3Ch01	97023605	97023904	300	*	76	357	0.214485	41	374	0.111702	83	CHH	0.00142939	loss
SMEL3Ch01	97024805	97025104	300	*	600	1817	0.330401	329	1589	0.207417	111	CHH	0.00388284	loss
SMEL3Ch01	97087505	97087804	300	*	89	440	0.20362	36	373	0.0986667	88	CHH	1.89065e-05	loss
SMEL3Ch01	97883705	97884004	300	*	124	498	0.25	50	349	0.145299	86	CHH	9.08332e-07	loss
SMEL3Ch01	97943705	97944004	300	*	217	792	0.274559	107	708	0.152113	104	CHH	1.67599e-07	loss
SMEL3Ch01	97972205	97972504	300	*	162	736	0.220867	81	725	0.112792	100	CHH	0.015883	loss
SMEL3Ch01	97973105	97973404	300	*	113	411	0.276029	63	387	0.164524	91	CHH	0.00920781	loss
SMEL3Ch01	97978505	97978804	300	*	144	607	0.238095	96	747	0.129506	90	CHH	5.48657e-05	loss
SMEL3Ch01	97987505	97987804	300	*	142	588	0.242373	47	400	0.119403	90	CHH	1.89929e-93	loss
SMEL3Ch01	97996205	97996504	300	*	253	1126	0.225177	106	889	0.12009	94	CHH	6.35592e-28	loss
SMEL3Ch01	97996805	97997104	300	*	266	832	0.320144	146	797	0.18398	118	CHH	1.98663e-05	loss
SMEL3Ch01	98040905	98041204	300	*	93	396	0.236181	51	418	0.12381	92	CHH	2.47089e-12	loss
SMEL3Ch01	98204705	98205004	300	*	71	321	0.22291	42	371	0.115282	74	CHH	0.0455677	loss
SMEL3Ch01	98241305	98241604	300	*	155	606	0.256579	89	619	0.144928	110	CHH	0.000600783	loss
SMEL3Ch01	98378405	98378704	300	*	101	436	0.232877	59	454	0.131579	91	CHH	1.01875e-22	loss
SMEL3Ch01	98438105	98438404	300	*	141	478	0.295833	60	351	0.172805	66	CHH	7.93541e-105	loss
SMEL3Ch01	98452205	98452504	300	*	198	769	0.258106	114	787	0.145754	97	CHH	1.10509e-112	loss
SMEL3Ch01	98889905	98890204	300	*	220	696	0.316619	130	687	0.190131	101	CHH	0	loss
SMEL3Ch01	98948105	98948404	300	*	134	483	0.278351	71	459	0.156182	92	CHH	0	loss
SMEL3Ch01	99011705	99012004	300	*	128	473	0.271579	89	524	0.171103	89	CHH	8.18457e-13	loss
SMEL3Ch01	99170705	99171004	300	*	186	790	0.236111	98	769	0.128405	50	CHH	6.83125e-30	loss
SMEL3Ch01	99337505	99337804	300	*	299	1277	0.234558	122	987	0.124368	98	CHH	2.65833e-40	loss
SMEL3Ch01	99340205	99340504	300	*	165	730	0.226776	64	744	0.0871314	105	CHH	7.19211e-52	loss
SMEL3Ch01	99374105	99374404	300	*	122	618	0.198387	46	525	0.0891841	94	CHH	0.00170376	loss
SMEL3Ch01	99502505	99502804	300	*	169	741	0.228802	87	725	0.121045	90	CHH	2.26947e-14	loss
SMEL3Ch01	99626705	99627004	300	*	358	1165	0.307626	196	1260	0.156101	107	CHH	0.00140239	loss
SMEL3Ch01	99627005	99627304	300	*	333	1154	0.288927	144	920	0.157267	113	CHH	3.39231e-06	loss
SMEL3Ch01	99690005	99690304	300	*	137	636	0.216301	63	550	0.115942	110	CHH	7.41614e-16	loss
SMEL3Ch01	99799205	99799504	300	*	95	481	0.198758	38	400	0.0970149	83	CHH	2.35325e-06	loss
SMEL3Ch01	99900605	99900904	300	*	148	750	0.198138	35	474	0.0756303	101	CHH	1.04066e-07	loss
SMEL3Ch01	99916505	99916804	300	*	96	404	0.238916	61	519	0.119002	88	CHH	0.000367663	loss
SMEL3Ch01	100042205	100042504	300	*	310	1189	0.261125	167	1150	0.145833	76	CHH	1.75088e-33	loss
SMEL3Ch01	100078205	100078504	300	*	246	944	0.261099	119	764	0.156658	92	CHH	6.90188e-05	loss
SMEL3Ch01	100192805	100193104	300	*	133	593	0.22521	68	559	0.122995	104	CHH	4.4622e-06	loss
SMEL3Ch01	100195205	100195504	300	*	129	530	0.244361	72	533	0.136449	106	CHH	8.49439e-16	loss
SMEL3Ch01	100257905	100258204	300	*	195	819	0.238733	79	679	0.117474	104	CHH	0.000188584	loss
SMEL3Ch01	100282805	100283104	300	*	55	341	0.163265	26	434	0.0619266	73	CHH	1.75394e-05	loss
SMEL3Ch01	100332905	100333204	300	*	63	355	0.179272	17	297	0.0602007	70	CHH	3.92311e-07	loss
SMEL3Ch01	100551305	100551604	300	*	116	338	0.344118	68	343	0.2	82	CHH	6.51567e-05	loss
SMEL3Ch01	100554305	100554604	300	*	109	331	0.33033	103	478	0.216667	78	CHH	6.68548e-07	loss
SMEL3Ch01	100646105	100646404	300	*	1128	1712	0.658693	717	1285	0.557887	106	CHH	3.91949e-14	loss
SMEL3Ch01	100659005	100659304	300	*	312	623	0.5008	235	676	0.348083	81	CHH	3.28297e-05	loss
SMEL3Ch01	100659305	100659604	300	*	117	465	0.252677	70	485	0.145791	85	CHH	4.89696e-06	loss
SMEL3Ch01	100674005	100674304	300	*	280	724	0.387052	176	634	0.278302	110	CHH	0.0407356	loss
SMEL3Ch01	100744805	100745104	300	*	147	778	0.189744	47	590	0.0810811	107	CHH	3.16741e-06	loss
SMEL3Ch01	100800905	100801204	300	*	365	1219	0.299754	144	825	0.175333	107	CHH	0.0170155	loss
SMEL3Ch01	100837205	100837504	300	*	262	768	0.341558	100	761	0.132372	113	CHH	1.61057e-07	loss
SMEL3Ch01	100888205	100888504	300	*	164	713	0.230769	84	715	0.11855	91	CHH	0.000460347	loss
SMEL3Ch01	100893905	100894204	300	*	149	713	0.20979	51	484	0.106996	85	CHH	0.00379422	loss
SMEL3Ch01	100964405	100964704	300	*	89	457	0.196078	45	479	0.0956341	92	CHH	4.25705e-06	loss
SMEL3Ch01	100969805	100970104	300	*	94	482	0.196281	41	443	0.094382	108	CHH	0.000174077	loss
SMEL3Ch01	100974905	100975204	300	*	135	504	0.268775	71	497	0.144289	116	CHH	0.00190712	loss
SMEL3Ch01	101124305	101124604	300	*	256	1030	0.249031	149	1155	0.129646	111	CHH	2.72289e-107	loss
SMEL3Ch01	101135705	101136004	300	*	120	640	0.188474	34	402	0.0866337	93	CHH	6.15589e-08	loss
SMEL3Ch01	101253005	101253304	300	*	97	433	0.225287	51	414	0.125	81	CHH	0.000918326	loss
SMEL3Ch01	101621405	101621704	300	*	110	465	0.237687	90	674	0.134615	97	CHH	1.92044e-05	loss
SMEL3Ch01	101643305	101643604	300	*	206	814	0.253676	86	710	0.122191	103	CHH	0.0020059	loss
SMEL3Ch01	101686805	101687104	300	*	241	1054	0.229167	116	910	0.128289	94	CHH	3.35409e-07	loss
SMEL3Ch01	101688905	101689204	300	*	132	580	0.228522	67	627	0.108108	95	CHH	1.46745e-13	loss
SMEL3Ch01	101814005	101814304	300	*	73	379	0.194226	34	454	0.0767544	71	CHH	3.08518e-16	loss
SMEL3Ch01	101949605	101949904	300	*	122	428	0.286047	58	416	0.141148	91	CHH	0.0169741	loss
SMEL3Ch01	103322405	103322704	300	*	120	502	0.240079	55	496	0.11245	110	CHH	0.0223778	loss
SMEL3Ch01	103323605	103323904	300	*	126	422	0.299528	56	391	0.145038	86	CHH	0.00206818	loss
SMEL3Ch01	103377005	103377304	300	*	142	612	0.232899	88	729	0.121751	95	CHH	8.15119e-40	loss
SMEL3Ch01	103504505	103504804	300	*	97	524	0.186312	43	520	0.0842912	89	CHH	0.00990561	loss
SMEL3Ch01	103548605	103548904	300	*	152	675	0.225997	96	871	0.111111	91	CHH	3.44672e-05	loss
SMEL3Ch01	103563905	103564204	300	*	156	691	0.226551	58	501	0.117296	101	CHH	4.98903e-06	loss
SMEL3Ch01	103592405	103592704	300	*	197	810	0.243842	136	1000	0.136727	111	CHH	6.62054e-13	loss
SMEL3Ch01	103752305	103752604	300	*	157	694	0.227011	66	527	0.126654	102	CHH	2.17588e-06	loss
SMEL3Ch01	103769705	103770004	300	*	113	468	0.242553	57	487	0.118609	83	CHH	0.00440084	loss
SMEL3Ch01	103876205	103876504	300	*	160	634	0.253145	115	840	0.137767	106	CHH	8.42708e-19	loss
SMEL3Ch01	103970105	103970404	300	*	108	452	0.240088	42	350	0.122159	67	CHH	3.7023e-58	loss
SMEL3Ch01	103980305	103980604	300	*	161	705	0.229137	69	575	0.121317	114	CHH	9.18111e-06	loss
SMEL3Ch01	104035805	104036104	300	*	105	458	0.230435	84	726	0.116758	93	CHH	3.23462e-10	loss
SMEL3Ch01	104174405	104174704	300	*	144	587	0.24618	103	763	0.135948	96	CHH	6.26174e-30	loss
SMEL3Ch01	104248205	104248504	300	*	166	698	0.238571	56	507	0.111984	112	CHH	3.67379e-17	loss
SMEL3Ch01	104287205	104287504	300	*	102	506	0.202756	41	486	0.0860656	86	CHH	2.39871e-142	loss
SMEL3Ch01	104455805	104456104	300	*	150	683	0.220438	60	528	0.115094	104	CHH	6.5463e-44	loss
SMEL3Ch01	104478305	104478604	300	*	89	501	0.178926	26	374	0.0718085	88	CHH	0.00923438	loss
SMEL3Ch01	104748905	104749204	300	*	97	399	0.244389	54	422	0.129717	99	CHH	1.87962e-05	loss
SMEL3Ch01	104810405	104810704	300	*	164	450	0.365044	103	396	0.261307	77	CHH	0.00161298	loss
SMEL3Ch01	104995505	104995804	300	*	192	970	0.19856	64	721	0.0899032	110	CHH	0.000188267	loss
SMEL3Ch01	104997005	104997304	300	*	112	481	0.233954	51	417	0.124105	82	CHH	5.59062e-16	loss
SMEL3Ch01	105099005	105099304	300	*	319	1359	0.235121	217	1624	0.134071	107	CHH	1.28362e-11	loss
SMEL3Ch01	105129905	105130204	300	*	280	1056	0.265595	163	1002	0.163347	102	CHH	2.07275e-10	loss
SMEL3Ch01	105130205	105130504	300	*	109	320	0.341615	83	356	0.234637	67	CHH	0.00527313	loss
SMEL3Ch01	105397805	105398104	300	*	107	364	0.295082	82	441	0.187359	79	CHH	0.000843858	loss
SMEL3Ch01	105399905	105400204	300	*	391	773	0.505806	217	644	0.337461	84	CHH	0.000226094	loss
SMEL3Ch01	105424205	105424504	300	*	322	529	0.608286	285	570	0.5	82	CHH	0.0275678	loss
SMEL3Ch01	105503705	105504004	300	*	195	727	0.268861	101	692	0.146974	112	CHH	1.93804e-15	loss
SMEL3Ch01	105506405	105506704	300	*	162	666	0.244012	89	660	0.135952	108	CHH	4.43551e-14	loss
SMEL3Ch01	105552005	105552304	300	*	88	385	0.229974	43	520	0.0842912	86	CHH	4.69694e-54	loss
SMEL3Ch01	105577505	105577804	300	*	173	695	0.249641	98	688	0.143478	114	CHH	7.56629e-58	loss
SMEL3Ch01	105601805	105602104	300	*	126	554	0.228417	63	539	0.118299	93	CHH	1.05414e-10	loss
SMEL3Ch01	106137905	106138204	300	*	154	610	0.253268	69	472	0.147679	104	CHH	0.0100091	loss
SMEL3Ch01	106153205	106153504	300	*	160	514	0.312016	85	438	0.195455	105	CHH	0.000171224	loss
SMEL3Ch01	106188605	106188904	300	*	86	458	0.18913	40	477	0.085595	78	CHH	1.94927e-30	loss
SMEL3Ch01	106223405	106223704	300	*	121	475	0.255765	64	447	0.144766	88	CHH	6.46736e-136	loss
SMEL3Ch01	106229405	106229704	300	*	107	676	0.159292	34	598	0.0583333	82	CHH	6.88064e-128	loss
SMEL3Ch01	106728005	106728304	300	*	72	424	0.171362	30	434	0.0711009	92	CHH	2.78325e-06	loss
SMEL3Ch01	106783805	106784104	300	*	146	478	0.30625	92	537	0.172542	74	CHH	6.7259e-14	loss
SMEL3Ch01	106800005	106800304	300	*	98	406	0.242647	58	428	0.137209	78	CHH	0.0251121	loss
SMEL3Ch01	106850405	106850704	300	*	59	425	0.140515	17	472	0.0379747	87	CHH	2.25058e-18	loss
SMEL3Ch01	106854005	106854304	300	*	207	600	0.345515	134	716	0.188022	75	CHH	0.00342066	loss
SMEL3Ch01	106924505	106924804	300	*	201	714	0.282123	110	654	0.169207	89	CHH	2.22066e-31	loss
SMEL3Ch01	107032505	107032804	300	*	65	409	0.160584	25	483	0.0536082	83	CHH	0.000383756	loss
SMEL3Ch01	107128205	107128504	300	*	206	753	0.274172	74	460	0.162338	106	CHH	6.54784e-07	loss
SMEL3Ch01	107156105	107156404	300	*	257	797	0.322904	173	937	0.185304	87	CHH	0.0281536	loss
SMEL3Ch01	107161205	107161504	300	*	130	504	0.258893	79	555	0.143627	94	CHH	8.57196e-24	loss
SMEL3Ch01	107192405	107192704	300	*	148	669	0.222057	63	537	0.118738	98	CHH	1.03291e-07	loss
SMEL3Ch01	107338205	107338504	300	*	140	705	0.199434	66	720	0.0927978	110	CHH	0.00542859	loss
SMEL3Ch01	107519405	107519704	300	*	95	349	0.273504	50	371	0.136729	77	CHH	1.42441e-08	loss
SMEL3Ch01	107603105	107603404	300	*	100	326	0.307927	49	269	0.184502	66	CHH	4.61392e-17	loss
SMEL3Ch01	107639705	107640004	300	*	118	398	0.2975	78	420	0.187204	91	CHH	2.88028e-99	loss
SMEL3Ch01	107710205	107710504	300	*	169	529	0.320151	145	678	0.214706	105	CHH	0.000186205	loss
SMEL3Ch01	108051905	108052204	300	*	162	682	0.238304	63	485	0.131417	95	CHH	1.62329e-42	loss
SMEL3Ch01	108161105	108161404	300	*	87	373	0.234667	38	296	0.130872	74	CHH	0.00220805	loss
SMEL3Ch01	108247505	108247804	300	*	119	550	0.217391	79	736	0.108401	99	CHH	5.96306e-11	loss
SMEL3Ch01	108283205	108283504	300	*	122	670	0.183036	42	596	0.0719064	89	CHH	0.00603108	loss
SMEL3Ch01	108429605	108429904	300	*	121	492	0.246964	78	601	0.131012	89	CHH	1.56964e-07	loss
SMEL3Ch01	108505205	108505504	300	*	165	740	0.22372	58	524	0.112167	93	CHH	3.14587e-39	loss
SMEL3Ch01	108610805	108611104	300	*	229	917	0.250272	128	896	0.143653	94	CHH	9.68238e-24	loss
SMEL3Ch01	108667805	108668104	300	*	33	130	0.257576	15	118	0.133333	12	CHH	2.55499e-07	loss
SMEL3Ch01	108743105	108743404	300	*	109	427	0.25641	56	398	0.1425	89	CHH	0.0278864	loss
SMEL3Ch01	108809105	108809404	300	*	164	633	0.259843	75	504	0.150198	104	CHH	0.00240512	loss
SMEL3Ch01	108849905	108850204	300	*	236	875	0.270239	84	702	0.120739	133	CHH	1.22628e-24	loss
SMEL3Ch01	108850205	108850504	300	*	156	488	0.320408	111	561	0.198934	101	CHH	0.000802714	loss
SMEL3Ch01	108851105	108851404	300	*	329	1106	0.297834	173	1003	0.173134	106	CHH	5.43699e-24	loss
SMEL3Ch01	108909305	108909604	300	*	161	643	0.251163	97	681	0.143485	90	CHH	0.000166217	loss
SMEL3Ch01	108915905	108916204	300	*	118	547	0.216758	74	675	0.110783	94	CHH	6.60477e-08	loss
SMEL3Ch01	109017605	109017904	300	*	158	607	0.261084	48	463	0.105376	101	CHH	9.67405e-182	loss
SMEL3Ch01	109112405	109112704	300	*	123	556	0.222222	53	473	0.113684	85	CHH	1.98242e-15	loss
SMEL3Ch01	109148705	109149004	300	*	104	473	0.221053	46	419	0.111639	95	CHH	0.0177048	loss
SMEL3Ch01	109163405	109163704	300	*	137	660	0.208459	72	743	0.0979866	89	CHH	7.17768e-21	loss
SMEL3Ch01	109211705	109212004	300	*	143	558	0.257143	74	477	0.156576	107	CHH	0.0200215	loss
SMEL3Ch01	109232705	109233004	300	*	204	803	0.254658	86	565	0.153439	88	CHH	3.16773e-13	loss
SMEL3Ch01	109246205	109246504	300	*	391	1026	0.381323	194	738	0.263514	105	CHH	5.39622e-07	loss
SMEL3Ch01	109264805	109265104	300	*	130	361	0.360882	72	280	0.258865	60	CHH	0.00651093	loss
SMEL3Ch01	109272305	109272604	300	*	82	313	0.263492	50	324	0.156442	75	CHH	0.000150417	loss
SMEL3Ch01	109349105	109349404	300	*	107	385	0.27907	85	512	0.167315	88	CHH	1.70846e-29	loss
SMEL3Ch01	109351805	109352104	300	*	278	846	0.329009	122	603	0.203306	118	CHH	0.00166437	loss
SMEL3Ch01	109372505	109372804	300	*	168	473	0.355789	95	395	0.241814	96	CHH	0.00114637	loss
SMEL3Ch01	109391405	109391704	300	*	127	541	0.235727	57	449	0.128603	81	CHH	1.28845e-17	loss
SMEL3Ch01	109409105	109409404	300	*	77	357	0.21727	47	469	0.101911	68	CHH	6.57401e-05	loss
SMEL3Ch01	109498505	109498804	300	*	177	636	0.278997	98	587	0.168081	101	CHH	1.50577e-10	loss
SMEL3Ch01	109524305	109524604	300	*	120	565	0.213404	42	407	0.105134	101	CHH	3.8521e-81	loss
SMEL3Ch01	109537505	109537804	300	*	249	950	0.262605	131	840	0.15677	102	CHH	5.84374e-06	loss
SMEL3Ch01	109613705	109614004	300	*	107	479	0.224532	48	405	0.120393	68	CHH	0.0190995	loss
SMEL3Ch01	109650605	109650904	300	*	113	540	0.210332	47	447	0.106904	98	CHH	1.24207e-05	loss
SMEL3Ch01	109692305	109692604	300	*	262	1162	0.225945	116	928	0.125806	117	CHH	1.44552e-06	loss
SMEL3Ch01	109700705	109701004	300	*	89	342	0.261628	66	457	0.145969	84	CHH	1.8553e-131	loss
SMEL3Ch01	109838105	109838404	300	*	188	690	0.273121	86	568	0.152632	109	CHH	8.7653e-23	loss
SMEL3Ch01	109845905	109846204	300	*	178	701	0.254623	47	563	0.0849558	104	CHH	9.07785e-06	loss
SMEL3Ch01	110020505	110020804	300	*	142	537	0.265306	75	493	0.153535	97	CHH	5.61747e-05	loss
SMEL3Ch01	110034305	110034604	300	*	269	935	0.288154	103	555	0.186715	107	CHH	2.76216e-07	loss
SMEL3Ch01	110126705	110127004	300	*	128	454	0.282895	48	369	0.132075	76	CHH	1.56052e-59	loss
SMEL3Ch01	110195405	110195704	300	*	139	498	0.28	85	492	0.174089	79	CHH	3.76549e-09	loss
SMEL3Ch01	110196005	110196304	300	*	170	559	0.304813	66	384	0.173575	89	CHH	8.53719e-05	loss
SMEL3Ch01	110208605	110208904	300	*	650	1046	0.621183	496	1043	0.475598	106	CHH	7.16338e-35	loss
SMEL3Ch01	110208905	110209204	300	*	925	1758	0.526136	627	1545	0.405947	95	CHH	2.22604e-58	loss
SMEL3Ch01	110342105	110342404	300	*	98	427	0.230769	68	537	0.128015	92	CHH	0.00898913	loss
SMEL3Ch01	110388005	110388304	300	*	102	461	0.222462	46	393	0.118987	97	CHH	1.24469e-22	loss
SMEL3Ch01	110556005	110556304	300	*	45	173	0.262857	22	162	0.140244	29	CHH	0.0121163	loss
SMEL3Ch01	110838605	110838904	300	*	133	603	0.221488	52	485	0.10883	87	CHH	1.33482e-06	loss
SMEL3Ch01	110890205	110890504	300	*	133	576	0.231834	81	629	0.129952	103	CHH	0.0208686	loss
SMEL3Ch01	110978705	110979004	300	*	169	596	0.284281	65	499	0.131737	111	CHH	5.97602e-11	loss
SMEL3Ch01	111102605	111102904	300	*	147	453	0.325275	94	435	0.217391	76	CHH	0.00877466	loss
SMEL3Ch01	111172205	111172504	300	*	195	887	0.220472	96	871	0.111111	111	CHH	1.15853e-07	loss
SMEL3Ch01	111173705	111174004	300	*	133	643	0.207752	76	777	0.0988447	99	CHH	0.000249461	loss
SMEL3Ch01	111269105	111269404	300	*	106	403	0.264198	82	640	0.129283	100	CHH	1.46295e-81	loss
SMEL3Ch01	111323105	111323404	300	*	139	527	0.26465	62	471	0.133192	114	CHH	0.000108865	loss
SMEL3Ch01	111485705	111486004	300	*	169	683	0.248175	80	625	0.129187	129	CHH	0.0201955	loss
SMEL3Ch01	111534905	111535204	300	*	155	593	0.262185	61	504	0.12253	109	CHH	5.3009e-13	loss
SMEL3Ch01	111620705	111621004	300	*	157	840	0.187648	58	756	0.0778364	82	CHH	1.56907e-05	loss
SMEL3Ch01	111689105	111689404	300	*	274	882	0.311086	154	787	0.196451	97	CHH	3.74598e-05	loss
SMEL3Ch01	111708005	111708304	300	*	149	457	0.326797	86	476	0.182008	99	CHH	0.0137385	loss
SMEL3Ch01	111816605	111816904	300	*	186	703	0.265248	120	754	0.160053	114	CHH	8.21268e-05	loss
SMEL3Ch01	111953705	111954004	300	*	100	569	0.176883	51	697	0.074392	91	CHH	8.48846e-43	loss
SMEL3Ch01	111962705	111963004	300	*	165	771	0.214748	90	821	0.110571	100	CHH	3.87807e-08	loss
SMEL3Ch01	112160705	112161004	300	*	219	823	0.266667	160	980	0.163951	91	CHH	5.04876e-08	loss
SMEL3Ch01	112231505	112231804	300	*	174	588	0.29661	64	438	0.147727	108	CHH	1.10108e-05	loss
SMEL3Ch01	112350905	112351204	300	*	9	345	0.0288184	35	276	0.129496	65	CHH	0.031538	gain
SMEL3Ch01	112440605	112440904	300	*	140	647	0.217257	61	540	0.114391	81	CHH	0.000132451	loss
SMEL3Ch01	112485605	112485904	300	*	83	423	0.197647	31	334	0.0952381	83	CHH	4.34149e-303	loss
SMEL3Ch01	112520105	112520404	300	*	213	719	0.29681	137	741	0.185734	85	CHH	0.00806976	loss
SMEL3Ch01	112641305	112641604	300	*	218	1069	0.204482	109	1208	0.0909091	99	CHH	1.11658e-30	loss
SMEL3Ch01	112684505	112684804	300	*	122	606	0.202303	62	635	0.0989011	105	CHH	1.36411e-06	loss
SMEL3Ch01	112722905	112723204	300	*	125	613	0.204878	46	525	0.0891841	87	CHH	0.000467168	loss
SMEL3Ch01	112816205	112816504	300	*	103	444	0.233184	46	529	0.0885122	94	CHH	4.07338e-11	loss
SMEL3Ch01	112838705	112839004	300	*	245	1037	0.236766	136	1024	0.133528	94	CHH	5.35296e-39	loss
SMEL3Ch01	112984205	112984504	300	*	144	658	0.219697	68	588	0.116949	94	CHH	1.7881e-67	loss
SMEL3Ch01	113015405	113015704	300	*	154	476	0.324268	82	558	0.148214	86	CHH	3.46914e-16	loss
SMEL3Ch01	113070005	113070304	300	*	177	667	0.266069	125	783	0.16051	97	CHH	0.0215016	loss
SMEL3Ch01	113139605	113139904	300	*	95	433	0.22069	53	467	0.115139	97	CHH	5.34915e-05	loss
SMEL3Ch01	113215205	113215504	300	*	174	777	0.224647	88	800	0.110973	89	CHH	7.04397e-13	loss
SMEL3Ch01	113240105	113240404	300	*	160	816	0.196822	72	797	0.0913642	85	CHH	1.19467e-43	loss
SMEL3Ch01	113290205	113290504	300	*	110	463	0.23871	42	391	0.109415	96	CHH	5.59538e-05	loss
SMEL3Ch01	113640605	113640904	300	*	104	406	0.257353	61	424	0.14554	97	CHH	5.23424e-06	loss
SMEL3Ch01	113706605	113706904	300	*	155	602	0.258278	120	763	0.15817	76	CHH	1.47828e-07	loss
SMEL3Ch01	113759705	113760004	300	*	86	454	0.190789	55	635	0.0879121	93	CHH	0.000875847	loss
SMEL3Ch01	114160205	114160504	300	*	143	670	0.214286	53	524	0.102662	91	CHH	0.0256524	loss
SMEL3Ch01	114221705	114222004	300	*	106	496	0.214859	59	526	0.113636	86	CHH	0.00117527	loss
SMEL3Ch01	114252605	114252904	300	*	185	673	0.275556	71	514	0.139535	106	CHH	0.0293823	loss
SMEL3Ch01	114307505	114307804	300	*	152	734	0.20788	74	701	0.106686	102	CHH	5.85213e-05	loss
SMEL3Ch01	114308405	114308704	300	*	135	537	0.252319	67	497	0.136273	108	CHH	1.93826e-09	loss
SMEL3Ch01	114431705	114432004	300	*	109	375	0.291777	46	478	0.0979167	86	CHH	0.00406239	loss
SMEL3Ch01	114492605	114492904	300	*	153	546	0.281022	73	469	0.157113	104	CHH	0.00469315	loss
SMEL3Ch01	114659105	114659404	300	*	132	538	0.246296	62	477	0.131524	75	CHH	2.36332e-12	loss
SMEL3Ch01	114681905	114682204	300	*	160	538	0.298148	94	572	0.165505	86	CHH	1.68336e-08	loss
SMEL3Ch01	114692405	114692704	300	*	121	449	0.27051	76	460	0.166667	95	CHH	5.0757e-12	loss
SMEL3Ch01	114791405	114791704	300	*	103	528	0.196226	52	566	0.0933099	108	CHH	3.68201e-10	loss
SMEL3Ch01	114796205	114796504	300	*	176	694	0.25431	75	585	0.129472	93	CHH	5.80856e-05	loss
SMEL3Ch01	114844205	114844504	300	*	533	1738	0.306897	378	1895	0.199789	105	CHH	5.12041e-137	loss
SMEL3Ch01	114845405	114845704	300	*	371	1222	0.303922	216	1076	0.201299	101	CHH	1.2404e-22	loss
SMEL3Ch01	114866105	114866404	300	*	300	875	0.343216	116	505	0.230769	103	CHH	0.00631568	loss
SMEL3Ch01	114894305	114894604	300	*	140	526	0.267045	98	626	0.157643	88	CHH	0.0017162	loss
SMEL3Ch01	114903005	114903304	300	*	114	605	0.189456	27	378	0.0736842	88	CHH	1.48075e-49	loss
SMEL3Ch01	115091405	115091704	300	*	224	764	0.293734	115	735	0.157395	105	CHH	3.46911e-120	loss
SMEL3Ch01	115186805	115187104	300	*	158	526	0.301136	77	417	0.186158	92	CHH	4.39776e-70	loss
SMEL3Ch01	115419305	115419604	300	*	671	1261	0.532067	352	941	0.374337	115	CHH	0.0345036	loss
SMEL3Ch01	115419605	115419904	300	*	447	1169	0.382579	273	1232	0.222042	127	CHH	0.013002	loss
SMEL3Ch01	115509005	115509304	300	*	194	772	0.251938	100	743	0.13557	118	CHH	0.0163565	loss
SMEL3Ch01	115511105	115511404	300	*	315	875	0.360319	78	470	0.167373	107	CHH	0.00135967	loss
SMEL3Ch01	115518605	115518904	300	*	365	658	0.554545	118	378	0.313158	55	CHH	0.00103136	loss
SMEL3Ch01	115520105	115520404	300	*	264	580	0.455326	157	484	0.325103	97	CHH	1.00354e-25	loss
SMEL3Ch01	115551305	115551604	300	*	246	867	0.284235	139	912	0.153173	110	CHH	2.91624e-05	loss
SMEL3Ch01	115560905	115561204	300	*	277	1007	0.27552	159	999	0.15984	108	CHH	0.00022245	loss
SMEL3Ch01	115561205	115561504	300	*	289	1021	0.28348	107	641	0.167963	125	CHH	0.00664062	loss
SMEL3Ch01	115561505	115561804	300	*	295	952	0.310273	173	883	0.19661	113	CHH	4.08129e-12	loss
SMEL3Ch01	115751105	115751404	300	*	162	591	0.274874	98	613	0.160976	88	CHH	0.00195298	loss
SMEL3Ch01	116469605	116469904	300	*	103	508	0.203922	18	427	0.044289	84	CHH	0.00598386	loss
SMEL3Ch01	116541305	116541604	300	*	66	407	0.163814	23	388	0.0615385	78	CHH	1.28811e-23	loss
SMEL3Ch01	116544905	116545204	300	*	126	507	0.249509	60	460	0.132035	85	CHH	2.5333e-78	loss
SMEL3Ch01	116545205	116545504	300	*	96	411	0.234867	66	549	0.121597	99	CHH	1.97578e-10	loss
SMEL3Ch01	116579105	116579404	300	*	95	455	0.210066	60	566	0.107394	110	CHH	0.000161247	loss
SMEL3Ch01	116580005	116580304	300	*	132	392	0.337563	84	387	0.218509	77	CHH	0.00191043	loss
SMEL3Ch01	116634905	116635204	300	*	476	1023	0.465366	205	782	0.262755	104	CHH	9.40965e-05	loss
SMEL3Ch01	116671505	116671804	300	*	168	368	0.456757	99	409	0.243309	79	CHH	9.3583e-10	loss
SMEL3Ch01	116707205	116707504	300	*	148	630	0.235759	42	447	0.0957684	103	CHH	4.80065e-110	loss
SMEL3Ch01	116741105	116741404	300	*	224	941	0.2386	143	1088	0.13211	106	CHH	2.19379e-20	loss
SMEL3Ch01	116785805	116786104	300	*	134	570	0.236014	95	708	0.135211	84	CHH	8.28655e-54	loss
SMEL3Ch01	116846105	116846404	300	*	81	402	0.20297	39	399	0.0997506	97	CHH	1.65543e-09	loss
SMEL3Ch01	116885105	116885404	300	*	127	461	0.276458	105	616	0.171521	101	CHH	0.000112455	loss
SMEL3Ch01	116967905	116968204	300	*	67	351	0.192635	39	433	0.091954	82	CHH	2.87146e-05	loss
SMEL3Ch01	117080705	117081004	300	*	2	16	0.166667	0	20	0.0454545	4	CHH	0.0248624	loss
SMEL3Ch01	117105305	117105604	300	*	247	1007	0.245788	133	958	0.139583	106	CHH	3.29046e-15	loss
SMEL3Ch01	117107105	117107404	300	*	192	819	0.235079	93	724	0.129477	107	CHH	0.000633001	loss
SMEL3Ch01	117157505	117157804	300	*	284	706	0.402542	144	653	0.221374	119	CHH	4.78851e-06	loss
SMEL3Ch01	117465905	117466204	300	*	166	708	0.235211	68	519	0.132438	100	CHH	4.29465e-11	loss
SMEL3Ch01	117504605	117504904	300	*	221	922	0.24026	89	683	0.131387	96	CHH	1.02521e-09	loss
SMEL3Ch01	117684005	117684304	300	*	192	754	0.255291	86	571	0.151832	102	CHH	3.84609e-27	loss
SMEL3Ch01	117684305	117684604	300	*	102	446	0.229911	57	495	0.1167	104	CHH	0.00113971	loss
SMEL3Ch01	118181705	118182004	300	*	81	380	0.21466	57	516	0.111969	83	CHH	1.23837e-67	loss
SMEL3Ch01	118290905	118291204	300	*	153	687	0.223512	55	462	0.12069	90	CHH	1.05108e-52	loss
SMEL3Ch01	118295405	118295704	300	*	155	662	0.23494	69	564	0.123675	99	CHH	7.42797e-07	loss
SMEL3Ch01	118332005	118332304	300	*	178	754	0.236772	115	851	0.135991	119	CHH	0.000641363	loss
SMEL3Ch01	118340705	118341004	300	*	166	557	0.298748	105	548	0.192727	111	CHH	0.000106252	loss
SMEL3Ch01	118415405	118415704	300	*	110	728	0.152055	27	544	0.0512821	86	CHH	3.77374e-13	loss
SMEL3Ch01	118474805	118475104	300	*	76	299	0.255814	40	284	0.143357	70	CHH	0.00101872	loss
SMEL3Ch01	118776305	118776604	300	*	337	1007	0.334985	176	789	0.223767	93	CHH	1.13532e-06	loss
SMEL3Ch01	118781705	118782004	300	*	660	965	0.683557	513	900	0.569845	87	CHH	0.00997054	loss
SMEL3Ch01	118814105	118814404	300	*	196	678	0.289706	138	777	0.178434	108	CHH	8.46088e-05	loss
SMEL3Ch01	118828805	118829104	300	*	228	813	0.280982	142	894	0.159598	108	CHH	0.0271009	loss
SMEL3Ch01	118904705	118905004	300	*	95	407	0.234719	46	372	0.125668	90	CHH	2.34182e-25	loss
SMEL3Ch01	118918505	118918804	300	*	303	1077	0.281742	124	783	0.159236	76	CHH	0.0107258	loss
SMEL3Ch01	119006405	119006704	300	*	135	429	0.315545	77	396	0.19598	90	CHH	0.00735783	loss
SMEL3Ch01	119075705	119076004	300	*	89	488	0.183673	54	657	0.0834598	69	CHH	6.61794e-08	loss
SMEL3Ch01	119080805	119081104	300	*	87	414	0.211538	49	464	0.107296	86	CHH	7.09137e-06	loss
SMEL3Ch01	119113505	119113804	300	*	127	494	0.258065	74	529	0.141243	108	CHH	2.12298e-17	loss
SMEL3Ch01	119199605	119199904	300	*	96	519	0.18618	45	587	0.0780985	101	CHH	2.8439e-11	loss
SMEL3Ch01	119219105	119219404	300	*	96	381	0.253264	50	420	0.120853	85	CHH	3.48922e-10	loss
SMEL3Ch01	119305505	119305804	300	*	130	469	0.278132	66	498	0.134	81	CHH	1.55265e-07	loss
SMEL3Ch01	119443805	119444104	300	*	134	584	0.230375	47	486	0.0983607	93	CHH	2.70035e-24	loss
SMEL3Ch01	119517605	119517904	300	*	220	800	0.275561	125	834	0.150718	124	CHH	0.000194653	loss
SMEL3Ch01	119601005	119601304	300	*	143	547	0.262295	57	426	0.135514	92	CHH	2.33809e-08	loss
SMEL3Ch01	119612105	119612404	300	*	104	421	0.248227	67	516	0.131274	104	CHH	5.7319e-10	loss
SMEL3Ch01	119643905	119644204	300	*	365	755	0.483487	162	463	0.350538	63	CHH	0.0050683	loss
SMEL3Ch01	119659505	119659804	300	*	166	723	0.230345	50	443	0.114607	72	CHH	4.66283e-33	loss
SMEL3Ch01	119820305	119820604	300	*	98	575	0.171577	28	483	0.0597938	96	CHH	0.000230109	loss
SMEL3Ch01	119823605	119823904	300	*	226	671	0.337296	137	580	0.237113	88	CHH	0.00123315	loss
SMEL3Ch01	119830805	119831104	300	*	140	589	0.238579	63	480	0.13278	106	CHH	8.60029e-20	loss
SMEL3Ch01	119840405	119840704	300	*	127	570	0.223776	53	445	0.120805	95	CHH	3.74976e-07	loss
SMEL3Ch01	119905805	119906104	300	*	84	507	0.166994	21	352	0.0621469	88	CHH	2.70035e-24	loss
SMEL3Ch01	119947805	119948104	300	*	365	793	0.460377	237	736	0.322493	72	CHH	0.000165467	loss
SMEL3Ch01	119960105	119960404	300	*	87	385	0.22739	62	534	0.117537	96	CHH	1.92721e-07	loss
SMEL3Ch01	119976305	119976604	300	*	352	1180	0.298646	207	1095	0.189608	119	CHH	2.16848e-08	loss
SMEL3Ch01	120000905	120001204	300	*	112	301	0.372937	57	306	0.188312	65	CHH	0.00228535	loss
SMEL3Ch01	120018905	120019204	300	*	231	767	0.301691	112	568	0.198246	84	CHH	4.71334e-10	loss
SMEL3Ch01	120064505	120064804	300	*	104	374	0.279255	36	311	0.118211	75	CHH	0.000423154	loss
SMEL3Ch01	120084305	120084604	300	*	301	566	0.53169	164	486	0.338115	92	CHH	0.000125447	loss
SMEL3Ch01	120111605	120111904	300	*	204	725	0.281981	104	608	0.172131	109	CHH	6.28123e-16	loss
SMEL3Ch01	120156005	120156304	300	*	240	974	0.246926	118	922	0.128788	93	CHH	5.55016e-05	loss
SMEL3Ch01	120223805	120224104	300	*	91	374	0.244681	55	415	0.134293	76	CHH	2.36591e-07	loss
SMEL3Ch01	120343805	120344104	300	*	230	1011	0.228036	153	1297	0.118553	99	CHH	5.86799e-73	loss
SMEL3Ch01	120389105	120389404	300	*	56	300	0.188742	25	353	0.0732394	73	CHH	2.20964e-09	loss
SMEL3Ch01	120397505	120397804	300	*	14	75	0.194805	4	63	0.0769231	11	CHH	0.0127293	loss
SMEL3Ch01	120466505	120466804	300	*	435	1295	0.33616	228	978	0.233673	81	CHH	0.000194206	loss
SMEL3Ch01	120592505	120592804	300	*	95	590	0.162162	22	537	0.0426716	74	CHH	7.40394e-07	loss
SMEL3Ch01	120736205	120736504	300	*	245	776	0.316195	98	545	0.180987	92	CHH	1.2599e-148	loss
SMEL3Ch01	120736805	120737104	300	*	233	868	0.268966	152	906	0.168502	104	CHH	2.45086e-05	loss
SMEL3Ch01	121040105	121040404	300	*	101	460	0.220779	54	498	0.11	114	CHH	8.16808e-07	loss
SMEL3Ch01	121114205	121114504	300	*	100	457	0.220044	48	470	0.103814	78	CHH	9.14658e-06	loss
SMEL3Ch01	121392905	121393204	300	*	100	531	0.189493	41	486	0.0860656	93	CHH	9.83109e-18	loss
SMEL3Ch01	121456505	121456804	300	*	96	385	0.250646	53	367	0.146341	85	CHH	1.68729e-22	loss
SMEL3Ch01	121476005	121476304	300	*	111	582	0.191781	36	465	0.0792291	91	CHH	9.09463e-05	loss
SMEL3Ch01	121494605	121494904	300	*	116	478	0.24375	72	528	0.137736	94	CHH	1.78247e-16	loss
SMEL3Ch01	121594205	121594504	300	*	181	698	0.26	122	768	0.15974	116	CHH	8.55031e-43	loss
SMEL3Ch01	121671605	121671904	300	*	83	394	0.212121	45	461	0.0993521	98	CHH	0.00155114	loss
SMEL3Ch01	121671905	121672204	300	*	179	744	0.241287	96	703	0.137589	129	CHH	2.75715e-18	loss
SMEL3Ch01	121800605	121800904	300	*	142	516	0.276062	101	583	0.174359	84	CHH	0.0089163	loss
SMEL3Ch01	122023205	122023504	300	*	216	711	0.304348	126	631	0.200632	103	CHH	0.000316859	loss
SMEL3Ch01	122046005	122046304	300	*	153	665	0.230885	49	475	0.104822	90	CHH	7.12525e-74	loss
SMEL3Ch01	122057705	122058004	300	*	133	697	0.191702	43	575	0.0762565	102	CHH	6.2798e-05	loss
SMEL3Ch01	122065505	122065804	300	*	260	931	0.279743	156	957	0.163712	101	CHH	2.04443e-14	loss
SMEL3Ch01	122161805	122162104	300	*	303	674	0.449704	249	772	0.322997	91	CHH	0.00236447	loss
SMEL3Ch01	122190305	122190604	300	*	247	681	0.363104	147	637	0.231612	110	CHH	0.0111462	loss
SMEL3Ch01	122239505	122239804	300	*	149	593	0.252101	86	608	0.142623	80	CHH	7.72847e-22	loss
SMEL3Ch01	122244305	122244604	300	*	146	489	0.299389	80	407	0.198044	86	CHH	4.60051e-33	loss
SMEL3Ch01	122251505	122251804	300	*	208	783	0.266242	122	775	0.158301	90	CHH	4.09074e-07	loss
SMEL3Ch01	122322305	122322604	300	*	334	1266	0.264196	101	696	0.146132	104	CHH	0.00120339	loss
SMEL3Ch01	122322905	122323204	300	*	315	1201	0.262677	110	727	0.152263	95	CHH	3.94709e-05	loss
SMEL3Ch01	122338805	122339104	300	*	148	470	0.315678	70	412	0.171498	75	CHH	5.18135e-15	loss
SMEL3Ch01	122339705	122340004	300	*	172	662	0.260542	106	676	0.157817	87	CHH	1.34631e-120	loss
SMEL3Ch01	122730905	122731204	300	*	116	513	0.227184	72	601	0.121061	77	CHH	0.0013191	loss
SMEL3Ch01	122742605	122742904	300	*	81	360	0.226519	45	390	0.117347	90	CHH	1.69154e-24	loss
SMEL3Ch01	122797505	122797804	300	*	100	438	0.229545	59	477	0.125261	80	CHH	0.0386587	loss
SMEL3Ch01	122802305	122802604	300	*	243	949	0.256572	161	1211	0.133553	123	CHH	5.34844e-23	loss
SMEL3Ch01	122844305	122844604	300	*	577	1340	0.4307	220	1014	0.21752	117	CHH	0.0032042	loss
SMEL3Ch01	122891105	122891404	300	*	455	1070	0.425373	194	694	0.280172	84	CHH	4.43252e-06	loss
SMEL3Ch01	122918405	122918704	300	*	241	954	0.253138	70	501	0.141153	87	CHH	4.30336e-07	loss
SMEL3Ch01	122948405	122948704	300	*	91	324	0.282209	78	478	0.164583	78	CHH	1.7937e-11	loss
SMEL3Ch01	122987105	122987404	300	*	157	481	0.327122	58	354	0.16573	88	CHH	0.00334253	loss
SMEL3Ch01	123001805	123002104	300	*	127	482	0.264463	51	401	0.129032	91	CHH	3.37031e-11	loss
SMEL3Ch01	123045605	123045904	300	*	182	672	0.271513	88	568	0.15614	100	CHH	0.000775784	loss
SMEL3Ch01	123051905	123052204	300	*	218	902	0.242257	102	734	0.139946	96	CHH	1.7031e-115	loss
SMEL3Ch01	123448805	123449104	300	*	168	512	0.328794	79	429	0.185615	88	CHH	0.00790261	loss
SMEL3Ch01	123490805	123491104	300	*	272	552	0.49278	99	308	0.322581	73	CHH	9.7343e-05	loss
SMEL3Ch01	123534905	123535204	300	*	68	305	0.224756	33	283	0.119298	70	CHH	5.29618e-11	loss
SMEL3Ch01	123553505	123553804	300	*	98	393	0.250633	64	477	0.135699	91	CHH	3.57948e-09	loss
SMEL3Ch01	123597005	123597304	300	*	105	391	0.26972	84	507	0.166994	76	CHH	0	loss
SMEL3Ch01	123649505	123649804	300	*	157	546	0.288321	77	456	0.170306	90	CHH	0.0210425	loss
SMEL3Ch01	123789305	123789604	300	*	239	669	0.357675	146	629	0.232964	88	CHH	5.01355e-05	loss
SMEL3Ch01	123817205	123817504	300	*	203	610	0.333333	86	391	0.221374	68	CHH	5.35712e-06	loss
SMEL3Ch01	123820505	123820804	300	*	181	566	0.320423	96	508	0.190196	85	CHH	0.0106935	loss
SMEL3Ch01	123910805	123911104	300	*	208	701	0.297297	115	621	0.186196	77	CHH	0.000740459	loss
SMEL3Ch01	123917405	123917704	300	*	98	511	0.192982	56	646	0.087963	91	CHH	5.00828e-12	loss
SMEL3Ch01	123973505	123973804	300	*	120	536	0.224907	77	672	0.115727	87	CHH	2.25094e-05	loss
SMEL3Ch01	124056305	124056604	300	*	199	767	0.260078	113	717	0.158554	84	CHH	6.32879e-18	loss
SMEL3Ch01	124088105	124088404	300	*	11	116	0.101695	26	117	0.226891	14	CHH	0.0021599	gain
SMEL3Ch01	124101605	124101904	300	*	83	417	0.200477	36	432	0.0852535	89	CHH	7.41476e-27	loss
SMEL3Ch01	124240205	124240504	300	*	529	1068	0.495327	389	1019	0.381978	77	CHH	3.73233e-06	loss
SMEL3Ch01	124252505	124252804	300	*	471	1183	0.398312	209	926	0.226293	114	CHH	0.000928747	loss
SMEL3Ch01	124296605	124296904	300	*	160	555	0.289048	108	627	0.173291	91	CHH	2.7772e-12	loss
SMEL3Ch01	124325705	124326004	300	*	252	804	0.313896	169	914	0.18559	104	CHH	1.41787e-30	loss
SMEL3Ch01	124362005	124362304	300	*	786	1341	0.586001	262	933	0.281283	97	CHH	1.09702e-06	loss
SMEL3Ch01	124401905	124402204	300	*	160	551	0.291139	77	442	0.175676	81	CHH	0.000307749	loss
SMEL3Ch01	124427105	124427404	300	*	242	908	0.267033	106	668	0.159701	78	CHH	2.68008e-05	loss
SMEL3Ch01	124455605	124455904	300	*	71	305	0.234528	32	292	0.112245	61	CHH	8.34653e-08	loss
SMEL3Ch01	124461305	124461604	300	*	78	341	0.230321	50	394	0.128788	79	CHH	2.74998e-05	loss
SMEL3Ch01	124465205	124465504	300	*	287	1070	0.268657	153	928	0.165591	91	CHH	1.2124e-07	loss
SMEL3Ch01	124584605	124584904	300	*	146	594	0.246644	85	593	0.144538	84	CHH	2.09445e-10	loss
SMEL3Ch01	124661705	124662004	300	*	136	333	0.408955	76	316	0.242138	76	CHH	7.91819e-29	loss
SMEL3Ch01	124764905	124765204	300	*	335	1106	0.303249	210	1115	0.188899	102	CHH	3.36712e-28	loss
SMEL3Ch01	124910705	124911004	300	*	116	453	0.257143	66	504	0.132411	92	CHH	9.00245e-09	loss
SMEL3Ch01	125066405	125066704	300	*	129	538	0.240741	64	486	0.133197	79	CHH	1.14947e-06	loss
SMEL3Ch01	125104205	125104504	300	*	140	361	0.38843	76	339	0.225806	84	CHH	2.28404e-16	loss
SMEL3Ch01	125130605	125130904	300	*	127	477	0.267223	67	449	0.150776	81	CHH	3.82426e-11	loss
SMEL3Ch01	125492105	125492404	300	*	156	780	0.200767	77	825	0.0943168	100	CHH	1.19667e-24	loss
SMEL3Ch01	125506805	125507104	300	*	156	576	0.271626	124	833	0.149701	89	CHH	3.26902e-05	loss
SMEL3Ch01	125552405	125552704	300	*	100	401	0.25062	74	519	0.143954	82	CHH	0.000300036	loss
SMEL3Ch01	125554505	125554804	300	*	132	521	0.254302	52	386	0.136598	63	CHH	7.10943e-24	loss
SMEL3Ch01	125671805	125672104	300	*	216	729	0.296854	107	594	0.181208	83	CHH	2.3059e-07	loss
SMEL3Ch01	125784305	125784604	300	*	270	1145	0.236269	101	789	0.128951	89	CHH	7.06027e-10	loss
SMEL3Ch01	125913005	125913304	300	*	350	814	0.430147	139	481	0.289855	89	CHH	5.33492e-16	loss
SMEL3Ch01	125926505	125926804	300	*	573	807	0.709518	344	812	0.423833	98	CHH	3.78768e-31	loss
SMEL3Ch01	125930705	125931004	300	*	166	592	0.281145	91	567	0.161687	75	CHH	3.65096e-08	loss
SMEL3Ch01	126011105	126011404	300	*	172	403	0.42716	146	478	0.30625	87	CHH	0.000113363	loss
SMEL3Ch01	126056405	126056704	300	*	166	674	0.247041	79	554	0.143885	97	CHH	5.68573e-10	loss
SMEL3Ch01	126066305	126066604	300	*	173	662	0.262048	72	530	0.137218	96	CHH	2.76162e-09	loss
SMEL3Ch01	126083705	126084004	300	*	316	1119	0.282783	105	599	0.176373	83	CHH	2.19054e-10	loss
SMEL3Ch01	126086705	126087004	300	*	154	608	0.254098	89	588	0.152542	80	CHH	6.52041e-16	loss
SMEL3Ch01	126108005	126108304	300	*	123	408	0.302439	71	419	0.171021	88	CHH	1.14106e-08	loss
SMEL3Ch01	126109505	126109804	300	*	124	468	0.265957	91	615	0.149109	113	CHH	1.3335e-07	loss
SMEL3Ch01	126117305	126117604	300	*	463	1185	0.390901	340	1272	0.267661	85	CHH	2.04598e-29	loss
SMEL3Ch01	126120605	126120904	300	*	203	666	0.305389	123	618	0.2	94	CHH	5.19504e-10	loss
SMEL3Ch01	126149105	126149404	300	*	323	1085	0.298068	255	1334	0.191617	96	CHH	0.00111642	loss
SMEL3Ch01	126153905	126154204	300	*	98	345	0.285303	53	308	0.174194	75	CHH	4.08964e-07	loss
SMEL3Ch01	126185405	126185704	300	*	120	430	0.280093	83	501	0.166998	94	CHH	5.54197e-10	loss
SMEL3Ch01	126208205	126208504	300	*	191	763	0.25098	65	541	0.121547	104	CHH	1.16247e-184	loss
SMEL3Ch01	126208505	126208804	300	*	286	792	0.361461	155	737	0.211096	105	CHH	4.32254e-44	loss
SMEL3Ch01	126257105	126257404	300	*	120	440	0.273756	62	421	0.148936	95	CHH	2.9398e-18	loss
SMEL3Ch01	126351905	126352204	300	*	128	564	0.227915	45	374	0.12234	74	CHH	1.75512e-05	loss
SMEL3Ch01	126353405	126353704	300	*	141	709	0.199719	57	592	0.0976431	103	CHH	3.28016e-28	loss
SMEL3Ch01	126387605	126387904	300	*	225	789	0.285714	83	457	0.183007	94	CHH	7.1142e-07	loss
SMEL3Ch01	126549605	126549904	300	*	76	378	0.202632	27	326	0.0853659	81	CHH	1.86806e-11	loss
SMEL3Ch01	126552905	126553204	300	*	119	452	0.264317	74	465	0.1606	96	CHH	7.96827e-06	loss
SMEL3Ch01	126617405	126617704	300	*	173	598	0.29	124	706	0.176554	103	CHH	2.28319e-11	loss
SMEL3Ch01	126638405	126638704	300	*	179	616	0.291262	141	823	0.172121	110	CHH	4.57132e-06	loss
SMEL3Ch01	126654005	126654304	300	*	297	949	0.313354	163	772	0.211886	117	CHH	1.92023e-05	loss
SMEL3Ch01	126704705	126705004	300	*	98	437	0.225513	53	493	0.109091	92	CHH	0.00049239	loss
SMEL3Ch01	126721805	126722104	300	*	118	484	0.244856	55	446	0.125	109	CHH	0.00248895	loss
SMEL3Ch01	126785705	126786004	300	*	88	449	0.197339	166	557	0.298748	80	CHH	0.00761125	gain
SMEL3Ch01	126792905	126793204	300	*	362	536	0.674721	220	390	0.563776	71	CHH	0.0226002	loss
SMEL3Ch01	126873905	126874204	300	*	129	522	0.248092	64	461	0.140389	98	CHH	9.71738e-37	loss
SMEL3Ch01	126912605	126912904	300	*	160	728	0.220548	43	374	0.117021	90	CHH	3.21705e-06	loss
SMEL3Ch01	126958805	126959104	300	*	75	362	0.208791	37	369	0.102426	78	CHH	2.65476e-22	loss
SMEL3Ch01	126960905	126961204	300	*	155	662	0.23494	56	517	0.109827	84	CHH	4.86367e-12	loss
SMEL3Ch01	126961205	126961504	300	*	102	369	0.277628	64	395	0.163728	85	CHH	9.84491e-15	loss
SMEL3Ch01	127082105	127082404	300	*	68	261	0.262357	39	274	0.144928	51	CHH	2.11712e-74	loss
SMEL3Ch01	127124705	127125004	300	*	104	407	0.256724	53	399	0.134663	71	CHH	1.0182e-07	loss
SMEL3Ch01	127148105	127148404	300	*	186	544	0.342491	146	624	0.234824	96	CHH	3.15986e-21	loss
SMEL3Ch01	127238405	127238704	300	*	135	490	0.276423	85	504	0.16996	102	CHH	3.54704e-12	loss
SMEL3Ch01	127299605	127299904	300	*	255	484	0.526749	234	565	0.414462	76	CHH	4.86198e-36	loss
SMEL3Ch01	127322405	127322704	300	*	72	374	0.194149	21	363	0.060274	82	CHH	5.08097e-07	loss
SMEL3Ch01	127324805	127325104	300	*	116	554	0.210432	40	393	0.103797	97	CHH	1.24967e-08	loss
SMEL3Ch01	127336505	127336804	300	*	228	889	0.257015	98	640	0.154206	97	CHH	1.77313e-151	loss
SMEL3Ch01	127339205	127339504	300	*	124	501	0.248509	78	591	0.133221	76	CHH	6.19432e-09	loss
SMEL3Ch01	127346705	127347004	300	*	399	1304	0.306279	238	1334	0.178892	103	CHH	5.94665e-78	loss
SMEL3Ch01	127366805	127367104	300	*	112	544	0.20696	37	373	0.101333	73	CHH	0.00725328	loss
SMEL3Ch01	127407005	127407304	300	*	210	607	0.34647	57	335	0.172107	78	CHH	2.45973e-21	loss
SMEL3Ch01	127490705	127491004	300	*	268	744	0.36059	124	565	0.220459	90	CHH	0.00214201	loss
SMEL3Ch01	127501505	127501804	300	*	101	404	0.251232	61	417	0.147971	90	CHH	1.66118e-19	loss
SMEL3Ch01	127502105	127502404	300	*	324	1198	0.270833	93	578	0.162069	96	CHH	0.000134005	loss
SMEL3Ch01	127509605	127509904	300	*	214	793	0.27044	94	580	0.16323	93	CHH	1.21631e-09	loss
SMEL3Ch01	127513205	127513504	300	*	354	1029	0.344326	165	740	0.22372	94	CHH	0.0357964	loss
SMEL3Ch01	127514405	127514704	300	*	389	1319	0.295231	288	1511	0.191011	93	CHH	0.000443771	loss
SMEL3Ch01	127542305	127542604	300	*	439	686	0.639535	370	719	0.514563	86	CHH	0.00253619	loss
SMEL3Ch01	127643405	127643704	300	*	258	770	0.335492	110	506	0.218504	72	CHH	0.000154725	loss
SMEL3Ch01	127674605	127674904	300	*	1098	1751	0.626925	1035	1973	0.524557	107	CHH	1.25305e-05	loss
SMEL3Ch01	127809905	127810204	300	*	132	417	0.317422	71	331	0.216216	71	CHH	0.0284927	loss
SMEL3Ch01	127824905	127825204	300	*	142	505	0.282051	80	453	0.178022	96	CHH	1.30615e-17	loss
SMEL3Ch01	127825505	127825804	300	*	256	849	0.301998	164	836	0.196897	97	CHH	3.69837e-05	loss
SMEL3Ch01	127869005	127869304	300	*	124	472	0.263713	53	406	0.132353	87	CHH	0	loss
SMEL3Ch01	127870205	127870504	300	*	295	960	0.307692	95	484	0.197531	116	CHH	6.12541e-23	loss
SMEL3Ch01	127874705	127875004	300	*	136	484	0.281893	56	357	0.158774	80	CHH	0.00240311	loss
SMEL3Ch01	127986605	127986904	300	*	274	808	0.339506	178	765	0.233377	98	CHH	3.67669e-249	loss
SMEL3Ch01	128006405	128006704	300	*	141	470	0.300847	114	586	0.195578	80	CHH	0.000830597	loss
SMEL3Ch01	128019905	128020204	300	*	169	633	0.267717	86	517	0.16763	82	CHH	4.20075e-05	loss
SMEL3Ch01	128120105	128120404	300	*	178	515	0.346228	131	601	0.218905	100	CHH	9.0795e-23	loss
SMEL3Ch01	128120705	128121004	300	*	221	576	0.384083	133	481	0.277433	112	CHH	0.00153882	loss
SMEL3Ch01	128204705	128205004	300	*	39	148	0.266667	14	93	0.157895	23	CHH	0.00476765	loss
SMEL3Ch01	128215205	128215504	300	*	133	483	0.276289	67	397	0.170426	80	CHH	0.00457353	loss
SMEL3Ch01	128232905	128233204	300	*	129	475	0.272537	74	448	0.166667	79	CHH	0.0108028	loss
SMEL3Ch01	128311205	128311504	300	*	299	522	0.572519	162	421	0.385343	104	CHH	0.00600665	loss
SMEL3Ch01	128324105	128324404	300	*	214	705	0.304102	104	638	0.164062	89	CHH	7.72527e-07	loss
SMEL3Ch01	128367905	128368204	300	*	173	467	0.371002	89	384	0.233161	79	CHH	0.000523733	loss
SMEL3Ch01	128422805	128423104	300	*	107	494	0.217742	42	387	0.11054	92	CHH	6.41823e-45	loss
SMEL3Ch01	128435405	128435704	300	*	175	744	0.235925	68	518	0.132692	91	CHH	0.000305456	loss
SMEL3Ch01	128462705	128463004	300	*	249	839	0.297265	106	582	0.183219	98	CHH	1.80004e-07	loss
SMEL3Ch01	128472305	128472604	300	*	186	527	0.353497	82	395	0.209068	84	CHH	3.32078e-06	loss
SMEL3Ch01	128486105	128486404	300	*	188	785	0.240152	87	652	0.134557	86	CHH	2.07732e-10	loss
SMEL3Ch01	128511005	128511304	300	*	121	585	0.207836	36	419	0.087886	76	CHH	4.01618e-07	loss
SMEL3Ch01	128529905	128530204	300	*	77	403	0.192593	31	348	0.0914286	87	CHH	0.00293485	loss
SMEL3Ch01	128531405	128531704	300	*	119	576	0.207612	47	469	0.101911	73	CHH	0.000349068	loss
SMEL3Ch01	128587505	128587804	300	*	86	425	0.203747	40	394	0.103535	69	CHH	0.000301358	loss
SMEL3Ch01	128591105	128591404	300	*	25	80	0.317073	11	58	0.2	13	CHH	2.26249e-08	loss
SMEL3Ch01	128640305	128640604	300	*	204	615	0.332253	125	554	0.226619	76	CHH	3.45013e-15	loss
SMEL3Ch01	128677205	128677504	300	*	457	865	0.528258	278	697	0.399142	94	CHH	0.00938136	loss
SMEL3Ch01	128705405	128705704	300	*	139	392	0.35533	85	381	0.224543	83	CHH	9.53081e-05	loss
SMEL3Ch01	128727605	128727904	300	*	61	285	0.216028	56	497	0.114228	71	CHH	0.000458052	loss
SMEL3Ch01	128754005	128754304	300	*	209	789	0.265487	76	529	0.145009	106	CHH	1.30509e-05	loss
SMEL3Ch01	128764805	128765104	300	*	172	475	0.362683	130	515	0.253385	67	CHH	0.0207561	loss
SMEL3Ch01	128842205	128842504	300	*	173	533	0.325234	85	461	0.185745	99	CHH	1.39285e-09	loss
SMEL3Ch01	129042905	129043204	300	*	89	403	0.222222	43	395	0.110831	81	CHH	6.31172e-17	loss
SMEL3Ch01	129078905	129079204	300	*	254	454	0.559211	243	532	0.456929	70	CHH	0.0461061	loss
SMEL3Ch01	129860105	129860404	300	*	488	1232	0.396272	231	858	0.269767	102	CHH	4.12036e-09	loss
SMEL3Ch01	129863105	129863404	300	*	129	432	0.299539	61	431	0.143187	98	CHH	7.36526e-16	loss
SMEL3Ch01	129872105	129872404	300	*	399	1117	0.357462	220	896	0.246102	81	CHH	2.74849e-92	loss
SMEL3Ch01	130048805	130049104	300	*	111	431	0.258661	66	432	0.154378	85	CHH	3.05459e-30	loss
SMEL3Ch01	130125905	130126204	300	*	94	378	0.25	46	314	0.148734	55	CHH	4.24245e-05	loss
SMEL3Ch01	130130405	130130704	300	*	127	490	0.260163	65	417	0.157518	74	CHH	2.59399e-07	loss
SMEL3Ch01	130144205	130144504	300	*	122	375	0.32626	53	317	0.169279	76	CHH	1.14978e-07	loss
SMEL3Ch01	130226105	130226404	300	*	486	658	0.737879	206	377	0.546174	90	CHH	1.21261e-47	loss
SMEL3Ch01	130230605	130230904	300	*	91	492	0.186235	38	509	0.0763209	96	CHH	0.000361604	loss
SMEL3Ch01	130238705	130239004	300	*	140	452	0.310573	78	427	0.184149	94	CHH	1.6034e-06	loss
SMEL3Ch01	130241705	130242004	300	*	96	342	0.281977	59	392	0.152284	76	CHH	4.7629e-07	loss
[truncated: 14,306 more rows]

## Sheet: ST4
Supplementary Table S4. Metrics of RNA-seq analysis
Genotype	pairs Reads	Final trim	% keep reads	alignment rate	duplicated	total kept reads	genome average coverage
Ecavi_rep1	53624938	51426138	0.958997	0.81	0.507	2.0536e+07	2.22387
Ecavi_rep2	51738456	49146567	0.949904	0.897	0.277	3.18731e+07	3.32633
Self_rep1	53068402	50631800	0.954086	0.872	0.329	2.96253e+07	3.13775
Self_rep2	22785580	21664634	0.950805	0.9	0.209	1.54231e+07	1.61489
EMP_rep1	50214317	48153654	0.958963	0.88	0.38	2.62726e+07	2.76374
EMP_rep2	57390166	54985643	0.958102	0.902	0.39	3.02542e+07	3.13948
TOR_rep1	77607172	74120655	0.955075	0.915	0.319	4.61857e+07	4.74515
TOR_rep2	50208712	48553416	0.967032	0.908	0.257	3.27563e+07	3.39752

## Sheet: ST5
Supplementary Table S5. List of up-regulated genes in the two heterografted conditions (i.e. EMP and TOR; P<0.05).
The table below reports eggplant gene ID and the corresponding orthologs in Solanaceas (tomato, potato, pepper) and Arabidopsis.
A summary of the up-regulated genes in each condition or in both is also indicated.
UP EMP	UP TOR	UP both	UP all	% shared UP
434	464	151	747	0.202142
Gene-ID	Tomato ortholog	Potato hortolog	Pepper hortolog	Arabidopsis hortolog	Expression level	Genotype
SMEL_004g218320.1	Solyc04g077510	Sotub04g030450	CA04g17530	AT2G22840.1	up-regulated	EMP
SMEL_011g365930.1	Solyc11g007920	Sotub11g010770	CA06g23490	AT3G45980.1	up-regulated	EMP
SMEL_001g143440.1	Solyc01g058190	Sotub01g013140	CA01g15840	AT3G17170.1	up-regulated	EMP
SMEL_010g361440.1	Solyc10g081250	Sotub10g026880	CA08g12040	AT1G67500.2	up-regulated	EMP
SMEL_001g127690.1	Solyc01g096900	Sotub01g034400	CA01g20830	AT3G10690.1	up-regulated	EMP
SMEL_010g353460.1	Solyc05g010670	Sotub05g006510	CA00g30210	AT2G04030.1	up-regulated	EMP
SMEL_006g266130.1	-	Sotub01g026600	CA02g07500	-	up-regulated	EMP
SMEL_006g267630.1	Solyc11g007920	Sotub11g010770	CA06g23490	AT3G45980.1	up-regulated	EMP
SMEL_008g319160.1	Solyc08g081080	Sotub08g029360	CA01g02670	AT4G29400.1	up-regulated	EMP
SMEL_003g199380.1	Solyc03g120200	Sotub03g033790	CA03g34380	AT1G79950.1	up-regulated	EMP
SMEL_001g122610.1	Solyc01g103590	Sotub01g040590	CA08g14030	AT1G80160.1	up-regulated	EMP
SMEL_004g207340.1	Solyc05g014540	Sotub05g015590	CA11g12650	AT1G67630.1	up-regulated	EMP
SMEL_012g393170.1	Solyc11g066160	Sotub11g023960	CA06g04270	AT5G59970.1	up-regulated	EMP
SMEL_007g271750.1	Solyc07g005930	Sotub07g006020	CA07g01510	AT2G24120.1	up-regulated	EMP
SMEL_009g323100.1	Solyc09g010390	Sotub09g009590	CA09g04670	AT5G02560.2	up-regulated	EMP
SMEL_005g228960.1	Solyc05g054400	Sotub05g027360	CA01g14220	AT5G49300.1	up-regulated	EMP
SMEL_006g248190.1	Solyc11g066160	Sotub11g023960	CA06g04270	AT5G59970.1	up-regulated	EMP
SMEL_012g393520.1	Solyc11g007920	Sotub11g010770	CA06g23490	AT3G45980.1	up-regulated	EMP
SMEL_008g311030.1	Solyc08g067250	Sotub02g037860	CA02g31380	AT3G26680.1	up-regulated	EMP
SMEL_001g118070.1	Solyc01g108910	Sotub01g046270	CA08g17910	AT2G15890.1	up-regulated	EMP
SMEL_006g256030.1	Solyc06g060150	Sotub06g017810	CA06g11240	AT5G27740.1	up-regulated	EMP
SMEL_000g114260.1	Solyc10g085020	Sotub10g023800	CA10g14130	AT5G23860.1	up-regulated	EMP
SMEL_006g270860.1	Solyc06g084450	Sotub06g034950	CA06g27600	AT4G03100.1	up-regulated	EMP
SMEL_001g119620.1	Solyc01g107160	Sotub01g044350	CA08g16860	AT3G19590.1	up-regulated	EMP
SMEL_008g306760.1	Solyc08g061560	Sotub08g014090	CA03g17140	AT5G62230.1	up-regulated	EMP
SMEL_000g060510.1	Solyc02g081810	Sotub02g025120	CA02g19320	AT3G57150.1	up-regulated	EMP
SMEL_007g297380.1	Solyc07g066660	Sotub07g027030	CA04g22740	AT1G76310.1	up-regulated	EMP
SMEL_012g397240.1	Solyc11g066950	Sotub11g024760	CA11g17600	AT5G22580.1	up-regulated	EMP
SMEL_000g091520.1	Solyc02g068730	Sotub02g014900	CA02g10390	AT5G18820.1	up-regulated	EMP
SMEL_010g355990.1	Solyc10g084180	Sotub10g024810	CA10g15040	AT5G03150.1	up-regulated	EMP
SMEL_009g323920.1	Solyc09g011210	Sotub09g008780	CA03g32760	AT2G18510.1	up-regulated	EMP
SMEL_012g398950.1	Solyc11g066420	Sotub11g024250	CA11g18330	AT5G22890.1	up-regulated	EMP
SMEL_005g230170.1	Solyc05g055440	Sotub05g028630	CA12g05350	AT5G59910.1	up-regulated	EMP
SMEL_010g360340.1	Solyc10g080040	Sotub10g021810	-	-	up-regulated	EMP
SMEL_010g340660.1	Solyc12g014140	Sotub12g005280	CA07g17330	AT3G15030.1	up-regulated	EMP
SMEL_009g327700.1	Solyc09g065880	Sotub09g020700	CA03g09710	AT3G54650.1	up-regulated	EMP
SMEL_000g046860.1	Solyc11g005690	Sotub11g005770	CA12g07050	AT3G18730.1	up-regulated	EMP
SMEL_000g070820.1	Solyc08g077140	Sotub08g021120	CA00g61750	AT5G46580.1	up-regulated	EMP
SMEL_000g042590.1	Solyc10g084180	Sotub10g024810	CA10g15040	AT5G03150.1	up-regulated	EMP
SMEL_001g145110.1	Solyc01g057310	Sotub01g012350	CA01g17030	AT3G17360.1	up-regulated	EMP
SMEL_006g256020.1	Solyc06g060140	Sotub06g017820	CA06g11230	AT1G21730.1	up-regulated	EMP
SMEL_000g011100.1	Solyc04g049110	Sotub03g006770	CA03g16770	-	up-regulated	EMP
SMEL_008g310460.1	Solyc08g068050	Sotub08g018510	CA00g36640	AT1G18950.1	up-regulated	EMP
SMEL_000g113800.1	Solyc12g042650	Sotub01g040770	CA08g14220	AT2G32060.1	up-regulated	EMP
SMEL_003g178940.1	Solyc05g006130	Sotub05g012410	CA11g06920	AT1G59990.1	up-regulated	EMP
SMEL_001g119480.1	Solyc01g107330	Sotub01g044490	CA08g17080	AT2G14880.1	up-regulated	EMP
SMEL_006g268270.1	Solyc06g076660	Sotub06g032450	CA06g25030	AT2G29570.1	up-regulated	EMP
SMEL_008g318570.1	Solyc08g080510	Sotub08g026560	CA01g03150	AT1G63160.1	up-regulated	EMP
SMEL_003g187070.1	Solyc03g098250	Sotub03g022960	CA03g23200	AT5G22110.1	up-regulated	EMP
SMEL_010g355570.1	Solyc10g085900	Sotub10g028860	CA10g12610	AT2G37400.1	up-regulated	EMP
SMEL_011g363010.1	Solyc11g012480	Sotub11g006700	CA12g00720	AT4G16470.1	up-regulated	EMP
SMEL_004g211230.1	Solyc04g063350	Sotub04g024960	CA04g11890	AT1G21400.1	up-regulated	EMP
SMEL_007g271650.1	Solyc07g005870	Sotub07g006090	CA07g01630	AT4G30720.1	up-regulated	EMP
SMEL_004g222240.1	Solyc04g081530	Sotub04g034910	CA04g21880	AT2G17880.1	up-regulated	EMP
SMEL_007g278430.1	Solyc07g041760	Sotub07g014870	CA09g06320	AT2G06040.1	up-regulated	EMP
SMEL_008g317150.1	Solyc08g079100	Sotub08g024960	CA01g04770	AT2G45190.1	up-regulated	EMP
SMEL_003g187460.1	Solyc03g098700	Sotub03g016070	CA06g20730	-	up-regulated	EMP
SMEL_003g193900.1	Solyc03g116920	Sotub03g030460	CA03g32110	AT4G31880.1	up-regulated	EMP
SMEL_004g201020.1	Solyc10g005580	Sotub10g006070	CA07g21290	AT1G16520.1	up-regulated	EMP
SMEL_005g225590.1	Solyc05g051380	Sotub05g023770	CA05g13150	AT5G65510.1	up-regulated	EMP
SMEL_000g098270.1	Solyc03g093340	Sotub12g019010	CA03g15810	AT4G25170.2	up-regulated	EMP
SMEL_000g031110.1	Solyc02g084590	Sotub02g027710	CA02g21840	AT5G66320.1	up-regulated	EMP
SMEL_009g324770.1	Solyc09g011850	Sotub09g012080	CA12g04410	AT3G54090.1	up-regulated	EMP
SMEL_006g245480.1	Solyc06g011350	Sotub06g012350	CA11g19000	AT2G37170.1	up-regulated	EMP
SMEL_003g191230.1	Solyc01g087610	Sotub01g025820	CA01g20970	AT5G13690.1	up-regulated	EMP
SMEL_003g189060.1	Solyc03g111720	Sotub03g023330	CA03g25350	AT5G61640.1	up-regulated	EMP
SMEL_002g156520.1	Solyc02g036460	Sotub02g008200	CA02g06410	AT5G37010.1	up-regulated	EMP
SMEL_000g094020.1	Solyc09g008940	Sotub09g011370	CA09g01550	AT2G45850.1	up-regulated	EMP
SMEL_003g198540.1	Solyc03g121090	Sotub03g035870	CA03g35910	AT5G56550.1	up-regulated	EMP
SMEL_010g336280.1	Solyc05g008140	Sotub05g009620	-	AT1G63205.1	up-regulated	EMP
SMEL_006g264710.1	Solyc06g072660	Sotub06g028310	CA06g21150	AT3G48710.1	up-regulated	EMP
SMEL_012g388930.1	Solyc11g020780	Sotub11g015290	CA04g09230	AT1G72040.1	up-regulated	EMP
SMEL_001g150200.1	Solyc01g008600	Sotub01g009270	CA01g12630	AT3G51950.1	up-regulated	EMP
SMEL_012g396750.1	Solyc11g068480	Sotub11g025720	CA11g16920	AT2G27470.1	up-regulated	EMP
SMEL_004g216620.1	Solyc04g074760	Sotub04g028530	CA04g15890	AT4G09060.2	up-regulated	EMP
SMEL_006g243450.1	Solyc06g007780	Sotub06g007010	CA06g03380	AT3G25150.2	up-regulated	EMP
SMEL_007g284990.1	Solyc07g025380	Sotub07g015300	CA07g05960	AT1G75150.1	up-regulated	EMP
SMEL_012g393560.1	Solyc11g073250	Sotub11g030200	CA11g13190	AT5G59870.1	up-regulated	EMP
SMEL_001g133040.1	Solyc01g088600	Sotub01g028740	CA01g27240	AT2G44640.1	up-regulated	EMP
SMEL_010g359700.1	Solyc10g079510	Sotub10g021220	CA10g20100	AT1G20720.1	up-regulated	EMP
SMEL_006g250140.1	Solyc06g050200	Sotub06g012260	CA06g09390	AT2G40550.1	up-regulated	EMP
SMEL_003g193980.1	Solyc03g114100	Sotub03g027460	CA03g06490	AT3G15630.1	up-regulated	EMP
SMEL_002g167860.1	Solyc02g093760	Sotub02g036960	CA02g30470	AT3G27330.1	up-regulated	EMP
SMEL_000g031520.1	Solyc02g062160	Sotub02g027190	CA02g21540	AT4G36040.1	up-regulated	EMP
SMEL_001g129580.1	Solyc01g095090	Sotub01g032530	CA08g07700	AT4G01270.1	up-regulated	EMP
SMEL_004g221950.1	Solyc04g081240	Sotub04g034610	CA04g23050	AT1G19850.1	up-regulated	EMP
SMEL_009g320710.1	Solyc04g045530	Sotub04g015810	CA09g04760	AT1G67320.3	up-regulated	EMP
SMEL_009g327650.1	Solyc09g065840	Sotub09g020660	CA04g19310	AT1G47720.1	up-regulated	EMP
SMEL_006g267650.1	Solyc11g007920	Sotub11g010770	CA06g23490	AT3G45980.1	up-regulated	EMP
SMEL_007g294110.1	Solyc07g062730	Sotub07g024490	CA07g17390	AT3G15095.1	up-regulated	EMP
SMEL_010g351280.1	Solyc05g012100	Sotub05g005940	CA11g03360	AT1G69200.1	up-regulated	EMP
SMEL_001g120540.1	Solyc10g086210	-	-	AT4G31830.1	up-regulated	EMP
SMEL_007g292720.1	Solyc07g064100	Sotub07g026160	CA07g19570	AT1G51100.1	up-regulated	EMP
SMEL_002g168060.1	Solyc02g093950	Sotub02g037140	CA02g30640	AT5G14230.1	up-regulated	EMP
SMEL_008g303990.1	Solyc08g023280	Sotub08g011980	CA08g02760	AT4G21070.1	up-regulated	EMP
SMEL_002g162950.1	Solyc02g067950	Sotub02g014010	CA02g09070	AT3G27350.2	up-regulated	EMP
SMEL_001g124070.1	Solyc01g101030	Sotub01g038830	CA00g62130	AT4G10710.1	up-regulated	EMP
SMEL_011g362210.1	Solyc11g012670	Sotub11g006530	CA12g00440	AT4G16390.1	up-regulated	EMP
SMEL_000g028060.1	Solyc02g092510	Sotub02g031020	CA02g25130	-	up-regulated	EMP
SMEL_000g108510.1	Solyc08g082200	Sotub08g028160	CA01g01180	AT5G41880.1	up-regulated	EMP
SMEL_009g332170.1	Solyc09g083380	Sotub09g024650	CA03g06200	AT2G30620.1	up-regulated	EMP
SMEL_003g171160.1	Solyc03g031780	Sotub03g008290	CA00g62800	AT5G44040.1	up-regulated	EMP
SMEL_000g092520.1	Solyc02g070390	Sotub02g016750	-	-	up-regulated	EMP
SMEL_003g191710.1	Solyc03g114380	Sotub03g027820	CA03g28510	AT1G18550.1	up-regulated	EMP
SMEL_000g028470.1	Solyc02g092070	Sotub02g030550	CA02g24820	AT2G22840.1	up-regulated	EMP
SMEL_000g102420.1	Solyc05g007100	Sotub05g011280	CA11g05380	AT1G14410.1	up-regulated	EMP
SMEL_010g337630.1	Solyc05g009560	Sotub05g007760	CA11g01310	AT1G13330.1	up-regulated	EMP
SMEL_002g166760.1	Solyc02g090200	Sotub02g032800	CA02g26000	AT2G23530.1	up-regulated	EMP
SMEL_001g135750.1	Solyc01g068280	Sotub01g024850	CA01g21700	AT5G63950.1	up-regulated	EMP
SMEL_008g319230.1	Solyc08g081170	Sotub08g029270	CA01g02500	-	up-regulated	EMP
SMEL_011g366020.1	Solyc11g007850	Sotub11g010700	CA12g05410	AT3G52170.1	up-regulated	EMP
SMEL_005g236300.1	Solyc12g088220	Sotub12g026310	CA04g16660	AT1G10070.1	up-regulated	EMP
SMEL_000g030120.1	Solyc02g085620	Sotub02g028750	CA02g22960	AT5G66710.1	up-regulated	EMP
SMEL_006g266750.1	Solyc06g074790	Sotub06g030890	CA06g23480	AT3G45980.1	up-regulated	EMP
SMEL_006g267350.1	Solyc06g075420	Sotub09g006840	CA06g23560	AT5G60150.1	up-regulated	EMP
SMEL_000g060060.1	Solyc02g081440	Sotub02g024550	CA02g18890	AT5G37010.1	up-regulated	EMP
SMEL_001g124770.1	Solyc01g100280	Sotub01g038110	CA08g12330	AT5G27680.1	up-regulated	EMP
SMEL_001g119530.1	Solyc01g107260	Sotub01g044440	CA08g16970	AT1G49870.1	up-regulated	EMP
SMEL_005g229020.1	Solyc05g054430	Sotub05g027410	CA05g18470	AT3G12530.1	up-regulated	EMP
SMEL_004g215050.1	-	-	CA01g09000	AT4G20520.1	up-regulated	EMP
SMEL_008g310400.1	-	-	CA01g09000	AT4G20520.1	up-regulated	EMP
SMEL_000g060600.1	Solyc02g081920	Sotub02g025230	CA02g19430	AT4G20130.1	up-regulated	EMP
SMEL_007g271910.1	Solyc07g006050	Sotub07g005860	CA12g22740	AT2G44150.1	up-regulated	EMP
SMEL_001g150210.1	Solyc01g008600	Sotub01g009270	CA01g12630	AT3G51950.1	up-regulated	EMP
SMEL_000g078380.1	Solyc02g072500	Sotub02g019150	CA02g13770	AT2G34190.1	up-regulated	EMP
SMEL_003g175760.1	Solyc05g014690	Sotub05g015710	CA03g04200	AT1G27880.1	up-regulated	EMP
SMEL_009g320440.1	Solyc09g009290	Sotub09g010970	CA09g01210	AT5G40160.1	up-regulated	EMP
SMEL_001g141540.1	Solyc01g060410	Sotub01g014880	CA01g16670	AT3G58650.1	up-regulated	EMP
SMEL_001g116620.1	Solyc01g110560	Sotub01g048010	CA00g58540	AT1G75590.1	up-regulated	EMP
SMEL_012g382520.1	Solyc12g009860	Sotub12g008020	-	-	up-regulated	EMP
SMEL_005g241610.1	Solyc12g100330	Sotub12g032890	CA12g22800	AT1G69770.1	up-regulated	EMP
SMEL_007g277050.1	Solyc07g008560	Sotub07g009900	CA01g00220	AT5G50400.1	up-regulated	EMP
SMEL_001g152550.1	Solyc01g006400	Sotub01g006820	CA08g00060	-	up-regulated	EMP
SMEL_011g367340.1	Solyc04g051660	Sotub04g021730	CA09g04420	AT2G37400.1	up-regulated	EMP
SMEL_008g300760.1	Solyc08g006430	Sotub08g007640	CA01g32470	AT2G24580.1	up-regulated	EMP
SMEL_003g199630.1	Solyc03g119940	Sotub03g033510	CA02g14800	AT1G18680.1	up-regulated	EMP
SMEL_011g365920.1	Solyc11g007930	Sotub05g028630	CA12g05350	AT5G59910.1	up-regulated	EMP
SMEL_009g326870.1	Solyc09g065110	Sotub09g019810	CA09g11810	AT1G03180.1	up-regulated	EMP
SMEL_001g121870.1	Solyc01g104570	Sotub01g041610	CA00g60470	AT3G54630.1	up-regulated	EMP
SMEL_001g115780.1	Solyc01g111590	Sotub01g049000	CA08g19320	AT2G16780.1	up-regulated	EMP
SMEL_007g273630.1	Solyc07g007190	Sotub07g007700	CA07g02860	-	up-regulated	EMP
SMEL_000g027620.1	Solyc02g092980	Sotub02g031450	CA02g14770	AT5G67260.1	up-regulated	EMP
SMEL_007g296210.1	Solyc07g065600	Sotub07g028300	-	-	up-regulated	EMP
SMEL_010g356060.1	Solyc10g084970	Sotub10g023850	CA10g14260	AT3G54000.1	up-regulated	EMP
SMEL_003g185220.1	Solyc03g096870	Sotub03g017420	CA03g20710	AT4G33270.1	up-regulated	EMP
SMEL_009g328450.1	Solyc09g072800	Sotub09g021210	CA00g62800	AT5G44040.1	up-regulated	EMP
SMEL_004g204370.1	Solyc10g008920	Sotub02g020620	CA10g03940	AT2G36110.1	up-regulated	EMP
SMEL_007g277350.1	Solyc07g042580	Sotub07g016070	CA07g12370	AT2G07170.1	up-regulated	EMP
SMEL_006g267700.1	Solyc11g072860	Sotub11g029670	CA11g13640	AT5G59970.1	up-regulated	EMP
SMEL_000g092940.1	Solyc02g070800	Sotub02g017220	CA02g11920	-	up-regulated	EMP
SMEL_003g182040.1	Solyc03g025900	Sotub03g014440	CA03g17180	AT3G48900.2	up-regulated	EMP
SMEL_012g380660.1	Solyc12g008580	Sotub12g009740	CA00g88330	AT5G56590.1	up-regulated	EMP
SMEL_008g301880.1	Solyc08g013940	Sotub08g008780	CA00g89330	AT5G18700.1	up-regulated	EMP
SMEL_004g218290.1	Solyc04g077490	Sotub04g030430	CA00g72950	AT4G37750.1	up-regulated	EMP
SMEL_008g311130.1	Solyc12g006600	Sotub12g010750	CA11g14970	AT3G15680.1	up-regulated	EMP
SMEL_012g398750.1	Solyc11g071300	Sotub11g027530	CA11g20320	AT5G11510.1	up-regulated	EMP
SMEL_001g115630.1	Solyc01g111740	Sotub06g019360	CA08g19460	AT1G21740.1	up-regulated	EMP
SMEL_007g013060.1	#N/A	#N/A	#N/A	#N/A	up-regulated	EMP
SMEL_007g297240.1	Solyc07g066540	Sotub07g027200	CA07g21260	AT3G12870.1	up-regulated	EMP
SMEL_003g183560.1	Solyc03g007800	Sotub03g012550	CA03g18950	AT5G52910.1	up-regulated	EMP
SMEL_003g191250.1	Solyc03g113860	Sotub03g027210	-	-	up-regulated	EMP
SMEL_009g319860.1	Solyc09g010060	Sotub09g009940	CA09g00260	AT2G36200.2	up-regulated	EMP
SMEL_006g267720.1	Solyc11g072860	Sotub11g029670	CA11g13640	AT5G59970.1	up-regulated	EMP
SMEL_006g243800.1	Solyc06g007300	Sotub06g006290	CA00g82500	AT1G62670.1	up-regulated	EMP
SMEL_001g140700.1	Solyc01g066900	Sotub01g021000	-	-	up-regulated	EMP
SMEL_011g377890.1	Solyc04g040110	Sotub04g014990	CA06g00010	AT3G10180.1	up-regulated	EMP
SMEL_002g159680.1	Solyc02g063060	Sotub02g010680	CA02g03190	AT5G38690.1	up-regulated	EMP
SMEL_006g265520.1	Solyc06g073510	Sotub06g027480	CA06g22080	AT2G37560.1	up-regulated	EMP
SMEL_003g195490.1	Solyc03g119490	Sotub03g033030	CA00g86340	AT5G56580.1	up-regulated	EMP
SMEL_006g247500.1	Solyc06g005750	Sotub06g005200	CA06g04720	AT1G07420.1	up-regulated	EMP
SMEL_000g033660.1	-	-	CA03g06580	-	up-regulated	EMP
SMEL_006g260550.1	Solyc06g063020	Sotub06g022070	CA00g81880	AT5G66840.1	up-regulated	EMP
SMEL_006g270480.1	Solyc06g084090	Sotub06g034530	CA06g27720	AT1G04220.1	up-regulated	EMP
SMEL_010g342990.1	Solyc12g019480	Sotub08g010270	CA08g04410	AT3G25500.1	up-regulated	EMP
SMEL_000g071480.1	Solyc02g069680	Sotub02g015890	CA02g00460	AT5G44560.1	up-regulated	EMP
SMEL_007g289400.1	Solyc07g054850	Sotub03g032580	CA06g17770	AT3G18050.1	up-regulated	EMP
SMEL_006g260690.1	Solyc06g066670	Sotub06g023160	CA06g16650	AT1G79890.1	up-regulated	EMP
SMEL_006g259810.1	Solyc06g066430	Sotub06g022950	CA00g82370	AT3G16490.1	up-regulated	EMP
SMEL_005g230980.1	Solyc07g042560	Sotub07g016090	CA07g09870	AT3G43210.1	up-regulated	EMP
SMEL_002g155050.1	Solyc08g068320	Sotub08g018890	CA08g06170	AT5G11510.1	up-regulated	EMP
SMEL_001g130840.1	Solyc01g091700	Sotub01g030870	CA01g19200	AT3G61060.2	up-regulated	EMP
SMEL_003g171220.1	Solyc03g031840	Sotub03g008350	CA04g04060	AT3G03220.1	up-regulated	EMP
SMEL_003g193040.1	Solyc03g115870	Sotub03g029360	CA03g29930	AT5G61440.1	up-regulated	EMP
SMEL_010g357670.1	Solyc10g083310	Sotub10g025800	CA09g00260	AT2G36200.2	up-regulated	EMP
SMEL_001g152570.1	Solyc01g006400	Sotub01g006820	CA08g00060	-	up-regulated	EMP
SMEL_005g240280.1	Solyc12g099510	Sotub05g027260	CA05g18040	AT5G49060.1	up-regulated	EMP
SMEL_001g127950.1	Solyc01g096680	Sotub01g034180	CA08g09690	AT2G38720.1	up-regulated	EMP
SMEL_005g236680.1	Solyc12g088650	Sotub12g026760	CA12g16540	AT5G67260.1	up-regulated	EMP
SMEL_012g381720.1	Solyc12g006470	Sotub12g011080	CA03g08530	AT3G22200.2	up-regulated	EMP
SMEL_003g175080.1	Solyc05g014270	Sotub05g015280	CA11g11180	AT3G26050.1	up-regulated	EMP
SMEL_009g331150.1	Solyc09g082180	Sotub09g023910	CA00g91700	AT1G05440.1	up-regulated	EMP
SMEL_003g199890.1	Solyc03g120340	Sotub03g036710	CA03g34500	AT1G15660.1	up-regulated	EMP
SMEL_000g035330.1	Solyc02g091640	Sotub02g030150	CA02g24370	AT4G37920.1	up-regulated	EMP
SMEL_004g219650.1	Solyc04g078940	Sotub04g031940	CA04g18780	AT4G33400.1	up-regulated	EMP
SMEL_007g296610.1	Solyc07g065970	Sotub07g027860	CA07g20790	AT3G13310.1	up-regulated	EMP
SMEL_011g376510.1	Solyc04g009330	Sotub11g017420	CA05g01060	AT2G45490.1	up-regulated	EMP
SMEL_000g028490.1	Solyc08g006430	Sotub08g007640	CA01g32470	AT2G24580.1	up-regulated	EMP
SMEL_006g264880.1	Solyc06g072830	Sotub06g028140	CA06g21360	AT4G33270.1	up-regulated	EMP
SMEL_004g223010.1	Solyc04g082380	Sotub04g035830	CA04g22700	AT5G42330.1	up-regulated	EMP
SMEL_011g377950.1	Solyc11g066160	Sotub11g023960	CA06g04270	AT5G59970.1	up-regulated	EMP
SMEL_004g202260.1	Solyc10g006900	Sotub12g005670	CA10g00480	AT5G54190.1	up-regulated	EMP
SMEL_000g091310.1	Solyc09g056170	Sotub09g013980	CA06g26350	AT5G48460.1	up-regulated	EMP
SMEL_011g374720.1	Solyc04g007890	Sotub04g007900	CA05g08140	AT1G14900.1	up-regulated	EMP
SMEL_000g057320.1	Solyc09g013160	Sotub09g011710	CA09g06400	AT3G09080.1	up-regulated	EMP
SMEL_001g126240.1	Solyc01g098980	Sotub01g036760	CA08g11840	AT1G09000.1	up-regulated	EMP
SMEL_001g128250.1	Solyc01g096370	Sotub01g033870	CA08g08700	AT4G00870.1	up-regulated	EMP
SMEL_001g115820.1	Solyc01g111550	Sotub01g048960	CA08g19270	AT2G20980.1	up-regulated	EMP
SMEL_005g238580.1	Solyc12g098630	Sotub12g030490	CA12g20390	AT3G23670.1	up-regulated	EMP
SMEL_001g118740.1	Solyc01g108140	Sotub01g045320	CA00g41390	AT3G19184.1	up-regulated	EMP
SMEL_011g378670.1	Solyc04g012060	Sotub04g011040	CA05g02600	AT2G21790.1	up-regulated	EMP
SMEL_005g237990.1	Solyc10g008910	Sotub10g009520	CA01g18530	AT4G40030.2	up-regulated	EMP
SMEL_000g081150.1	Solyc09g015170	Sotub09g016680	CA07g20500	AT3G51740.1	up-regulated	EMP
SMEL_009g320030.1	Solyc09g009900	Sotub10g026920	CA09g00420	AT4G18590.1	up-regulated	EMP
SMEL_002g167540.1	Solyc02g087980	Sotub02g034880	CA02g28230	AT5G48600.2	up-regulated	EMP
SMEL_000g030320.1	Solyc02g085390	Sotub02g028550	CA02g22740	AT5G66750.1	up-regulated	EMP
SMEL_008g307110.1	Solyc08g066050	Sotub08g015000	CA08g02090	AT2G25880.1	up-regulated	EMP
SMEL_008g318450.1	Solyc08g080400	Sotub08g026450	CA01g03260	AT5G19150.1	up-regulated	EMP
SMEL_003g197880.1	Solyc03g121760	Sotub03g035180	CA03g35670	AT1G72670.1	up-regulated	EMP
SMEL_001g117350.1	Solyc01g109750	Sotub01g047170	CA01g05080	AT2G18260.1	up-regulated	EMP
SMEL_000g054320.1	Solyc12g044620	Sotub12g022430	CA12g12840	AT4G12540.1	up-regulated	EMP
SMEL_008g317790.1	Solyc08g079760	Sotub08g025450	CA01g03940	AT4G22860.1	up-regulated	EMP
SMEL_003g183610.1	Solyc03g007550	Sotub03g012470	CA03g19030	AT5G52950.1	up-regulated	EMP
SMEL_000g066320.1	Solyc02g092050	Sotub02g030530	CA02g24800	AT4G37750.1	up-regulated	EMP
SMEL_001g132360.1	Solyc01g090180	Sotub01g029310	CA08g00170	AT4G15093.1	up-regulated	EMP
SMEL_000g002160.1	#N/A	#N/A	#N/A	#N/A	up-regulated	EMP
SMEL_010g350640.1	Solyc05g012720	Sotub05g005300	CA11g03790	AT1G69400.1	up-regulated	EMP
SMEL_003g185200.1	Solyc03g096890	Sotub03g017440	CA03g20690	AT1G50240.2	up-regulated	EMP
SMEL_005g239300.1	Solyc12g096170	Sotub12g028520	-	-	up-regulated	EMP
SMEL_000g096790.1	Solyc04g016080	Sotub04g012410	CA05g00340	AT3G10310.1	up-regulated	EMP
SMEL_011g379830.1	Solyc04g009820	Sotub11g005200	CA00g54100	AT5G28640.1	up-regulated	EMP
SMEL_001g140920.1	Solyc01g066610	Sotub01g020680	CA01g18470	AT5G49110.2	up-regulated	EMP
SMEL_000g023700.1	Solyc11g065760	Sotub12g011430	CA09g14000	AT5G23070.1	up-regulated	EMP
SMEL_001g121940.1	Solyc01g104490	Sotub01g041510	CA00g60560	AT4G22970.1	up-regulated	EMP
SMEL_008g301070.1	Solyc08g006550	Sotub08g007790	CA06g07830	AT5G05940.1	up-regulated	EMP
SMEL_000g067360.1	Solyc11g022590	Sotub05g021740	CA10g18950	AT1G17860.1	up-regulated	EMP
SMEL_000g027360.1	Solyc02g093300	Sotub02g031790	CA02g14400	AT5G67100.1	up-regulated	EMP
SMEL_000g022970.1	Solyc01g104230	Sotub01g041250	CA00g73530	AT1G10780.1	up-regulated	EMP
SMEL_009g330460.1	Solyc09g075550	Sotub09g023080	CA03g07970	AT1G02730.1	up-regulated	EMP
SMEL_012g394740.1	Solyc11g072280	Sotub11g029000	CA03g17360	AT5G51600.1	up-regulated	EMP
SMEL_000g071270.1	Solyc02g069490	Sotub02g015720	CA02g00780	AT3G19820.1	up-regulated	EMP
SMEL_001g133210.1	Solyc01g088390	Sotub01g028400	CA00g68460	AT2G44580.1	up-regulated	EMP
SMEL_000g108980.1	Solyc08g082720	-	CA00g81100	-	up-regulated	EMP
SMEL_010g360080.1	Solyc10g079730	Sotub10g021460	CA10g19800	AT3G57060.2	up-regulated	EMP
SMEL_007g285860.1	Solyc07g045010	Sotub07g016850	CA07g08380	AT1G06660.1	up-regulated	EMP
SMEL_010g354000.1	Solyc10g074720	Sotub10g018170	CA10g08870	AT2G38620.2	up-regulated	EMP
SMEL_007g292190.1	Solyc07g056060	Sotub07g023580	CA07g15680	AT5G48310.1	up-regulated	EMP
SMEL_003g187620.1	Solyc03g019960	Sotub03g024620	CA03g23720	AT2G31270.1	up-regulated	EMP
SMEL_003g181210.1	Solyc03g007130	Sotub11g029000	CA03g17360	AT5G51600.1	up-regulated	EMP
SMEL_001g124000.1	Solyc01g101110	Sotub01g038920	CA00g53890	AT1G09450.1	up-regulated	EMP
SMEL_001g133220.1	Solyc01g088400	Sotub01g028420	CA01g19130	AT1G02205.3	up-regulated	EMP
SMEL_002g168940.1	Solyc02g093400	-	-	-	up-regulated	EMP
SMEL_008g300750.1	Solyc08g006430	Sotub08g007640	CA01g32470	AT2G24580.1	up-regulated	EMP
SMEL_006g259820.1	Solyc06g066420	Sotub06g022940	CA00g82360	AT5G56550.1	up-regulated	EMP
SMEL_007g278420.1	Solyc07g041770	Sotub07g014880	-	-	up-regulated	EMP
SMEL_001g127650.1	Solyc01g096940	Sotub01g034440	CA08g09950	AT3G03770.1	up-regulated	EMP
SMEL_009g334930.1	Solyc09g097860	Sotub09g030140	CA00g58350	AT3G23670.1	up-regulated	EMP
SMEL_000g031460.1	Solyc02g083890	Sotub02g027240	CA02g21740	AT5G66230.1	up-regulated	EMP
SMEL_007g276670.1	Solyc07g014730	Sotub07g015250	-	-	up-regulated	EMP
SMEL_004g216080.1	Solyc04g074120	Sotub04g027870	CA04g08980	AT1G22260.1	up-regulated	EMP
SMEL_003g183020.1	Solyc03g025160	Sotub03g015690	CA03g18680	AT3G14190.1	up-regulated	EMP
SMEL_008g307580.1	Solyc08g065440	Sotub08g015470	-	-	up-regulated	EMP
SMEL_001g136240.1	Solyc01g079100	Sotub01g023050	CA01g21960	AT4G01730.1	up-regulated	EMP
SMEL_004g223500.1	Solyc01g112320	Sotub01g049670	CA00g76770	AT4G38180.1	up-regulated	EMP
SMEL_007g296220.1	Solyc07g065610	Sotub07g028290	CA07g20410	AT5G55830.1	up-regulated	EMP
SMEL_000g063690.1	Solyc02g079370	Sotub02g022330	CA02g17010	AT4G03270.1	up-regulated	EMP
SMEL_006g267550.1	Solyc06g075640	Sotub06g031540	CA06g24310	AT4G20900.1	up-regulated	EMP
SMEL_000g065410.1	Solyc10g008910	Sotub10g009520	CA01g18530	AT4G40030.2	up-regulated	EMP
SMEL_007g274930.1	Solyc12g009650	Sotub08g024760	CA09g17850	AT3G22142.1	up-regulated	EMP
SMEL_004g217130.1	Solyc04g076310	Sotub04g029340	CA04g16190	AT5G60930.1	up-regulated	EMP
SMEL_000g062850.1	Solyc05g053620	Sotub05g026440	CA00g91110	AT2G02360.1	up-regulated	EMP
SMEL_005g238680.1	Solyc12g095870	Sotub12g028230	CA12g18430	AT4G32830.1	up-regulated	EMP
SMEL_001g133700.1	Solyc10g008910	Sotub10g009520	CA01g18530	AT4G40030.2	up-regulated	EMP
SMEL_003g191170.1	Solyc03g113760	Sotub03g027120	CA03g27290	AT3G48160.2	up-regulated	EMP
SMEL_000g031700.1	Solyc02g083640	Sotub02g026950	CA02g21360	AT3G51280.1	up-regulated	EMP
SMEL_005g241070.1	-	-	CA00g43920	-	up-regulated	EMP
SMEL_012g398910.1	Solyc11g066390	Sotub11g024220	CA01g25550	AT1G08830.1	up-regulated	EMP
SMEL_012g394090.1	Solyc11g066160	Sotub11g023960	CA06g04270	AT5G59970.1	up-regulated	EMP
SMEL_007g288640.1	Solyc07g052490	-	CA00g43920	-	up-regulated	EMP
SMEL_010g353940.1	Solyc10g074680	Sotub10g017530	CA10g10180	AT3G54220.1	up-regulated	EMP
SMEL_002g166310.1	Solyc02g089660	Sotub02g033280	CA02g26510	AT3G19660.1	up-regulated	EMP
SMEL_010g337350.1	Solyc05g009310	Sotub05g008110	CA11g01070	AT5G14370.1	up-regulated	EMP
SMEL_003g188460.1	Solyc03g111350	Sotub03g023730	CA03g24650	AT3G48540.1	up-regulated	EMP
SMEL_011g372990.1	Solyc04g007250	Sotub04g006550	CA11g00920	AT1G68440.1	up-regulated	EMP
SMEL_012g395590.1	Solyc11g071730	Sotub11g028180	CA11g15610	AT3G44050.1	up-regulated	EMP
SMEL_003g190730.1	Solyc03g113450	Sotub03g026650	CA03g27760	AT5G62710.1	up-regulated	EMP
SMEL_006g251760.1	Solyc06g051300	Sotub06g014290	CA09g16370	AT5G52220.1	up-regulated	EMP
SMEL_011g375940.1	Solyc04g008820	Sotub04g008340	CA05g06140	AT5G23420.1	up-regulated	EMP
SMEL_000g023630.1	Solyc09g042710	Sotub06g009840	CA09g08380	AT2G38370.1	up-regulated	EMP
SMEL_007g290600.1	Solyc07g053700	Sotub07g021540	CA07g14300	AT2G20590.1	up-regulated	EMP
SMEL_004g212800.1	Solyc04g070970	Sotub04g023060	CA09g14510	AT5G06530.2	up-regulated	EMP
SMEL_000g061410.1	Solyc02g082820	Sotub02g026170	CA02g21160	AT1G20610.1	up-regulated	EMP
SMEL_001g118240.1	Solyc01g108670	Sotub01g045910	CA08g17720	AT3G19050.1	up-regulated	EMP
SMEL_001g133610.1	Solyc01g086690	Sotub01g026880	CA01g18640	AT3G59550.1	up-regulated	EMP
SMEL_003g195800.1	Solyc03g119220	Sotub03g032730	CA03g33260	AT1G18370.1	up-regulated	EMP
SMEL_000g087670.1	Solyc05g053620	Sotub05g026440	CA00g91110	AT2G02360.1	up-regulated	EMP
SMEL_011g362570.1	Solyc11g011370	Sotub11g008050	CA12g02250	AT5G37630.1	up-regulated	EMP
SMEL_010g360550.1	Solyc10g080400	Sotub10g022130	CA10g19390	AT2G42260.1	up-regulated	EMP
SMEL_011g364200.1	Solyc11g010620	Sotub11g009060	CA12g02910	AT4G38070.1	up-regulated	EMP
SMEL_002g167440.1	Solyc02g087880	Sotub04g029950	CA02g28340	AT1G50010.1	up-regulated	EMP
SMEL_003g192340.1	Solyc03g115050	Sotub03g028590	CA03g28790	AT5G08020.1	up-regulated	EMP
SMEL_001g126450.1	Solyc01g099270	Sotub01g037090	CA08g11990	AT3G05330.1	up-regulated	EMP
SMEL_002g159290.1	Solyc02g062780	Sotub02g010390	CA02g05250	AT5G66750.1	up-regulated	EMP
SMEL_005g231450.1	Solyc11g008690	Sotub05g028870	CA05g20130	AT5G16250.1	up-regulated	EMP
SMEL_010g351880.1	Solyc10g086340	Sotub10g028500	CA10g11630	AT2G37420.1	up-regulated	EMP
SMEL_012g392540.1	Solyc11g065630	Sotub04g019280	CA11g12150	AT1G51405.1	up-regulated	EMP
SMEL_011g369830.1	Solyc04g051280	Sotub04g019770	CA12g11400	AT1G65090.2	up-regulated	EMP
SMEL_012g381220.1	Solyc12g007020	Sotub12g009090	CA00g80550	AT4G13370.1	up-regulated	EMP
SMEL_001g133490.1	Solyc10g008910	Sotub10g009520	CA01g18530	AT4G40030.2	up-regulated	EMP
SMEL_000g085630.1	Solyc02g080390	Sotub02g023570	CA02g18150	AT4G21820.1	up-regulated	EMP
SMEL_007g277030.1	Solyc07g008560	Sotub07g009900	CA01g00220	AT5G50400.1	up-regulated	EMP
SMEL_003g187890.1	Solyc03g019750	Sotub03g024390	CA03g24000	AT3G08900.1	up-regulated	EMP
SMEL_009g332630.1	Solyc09g090320	Sotub09g025650	CA03g04890	AT4G14330.1	up-regulated	EMP
SMEL_001g139340.1	Solyc01g080750	Sotub01g022310	CA01g25350	AT4G15830.1	up-regulated	EMP
SMEL_000g080720.1	Solyc02g067100	Sotub02g012960	CA02g01010	AT5G15510.2	up-regulated	EMP
SMEL_009g330450.1	Solyc09g075540	Sotub09g023070	CA03g07960	AT4G16120.1	up-regulated	EMP
SMEL_012g384340.1	Solyc01g109650	Sotub01g047040	CA00g64310	AT2G16250.1	up-regulated	EMP
SMEL_007g295690.1	Solyc07g064990	Sotub07g028860	CA07g19930	AT5G55250.1	up-regulated	EMP
SMEL_007g290330.1	Solyc07g053950	Sotub07g019560	CA07g13530	AT4G28310.1	up-regulated	EMP
SMEL_006g269300.1	Solyc06g082850	Sotub06g035300	CA01g01310	AT4G11080.1	up-regulated	EMP
SMEL_006g264860.1	Solyc06g072810	Sotub06g028160	CA06g21330	-	up-regulated	EMP
SMEL_003g192080.1	Solyc03g114770	Sotub03g028310	CA03g28920	AT5G60880.1	up-regulated	EMP
SMEL_012g380540.1	Solyc12g008680	Sotub12g009850	CA09g16750	AT4G29170.1	up-regulated	EMP
SMEL_000g100130.1	Solyc05g005580	Sotub05g013260	CA01g10670	AT1G23790.1	up-regulated	EMP
SMEL_000g063800.1	Solyc02g079240	Sotub12g012420	CA02g16930	AT4G05070.1	up-regulated	EMP
SMEL_004g218350.1	Solyc04g077540	Sotub04g030470	CA04g17500	AT1G59540.1	up-regulated	EMP
SMEL_001g149620.1	Solyc01g009040	Sotub01g009860	CA01g13400	AT5G06150.1	up-regulated	EMP
SMEL_007g295890.1	Solyc07g065210	Sotub07g028660	CA07g20120	AT3G20150.1	up-regulated	EMP
SMEL_011g364130.1	Solyc11g010710	Sotub11g008990	CA12g02850	AT5G10510.3	up-regulated	EMP
SMEL_005g240370.1	Solyc12g096790	Sotub12g029140	CA00g95710	AT3G26040.1	up-regulated	EMP
SMEL_000g108370.1	Solyc08g082070	Sotub08g028320	CA01g01310	AT4G11080.1	up-regulated	EMP
SMEL_009g323430.1	Solyc09g010810	Sotub09g009170	CA09g05220	AT5G02370.1	up-regulated	EMP
SMEL_009g335850.1	Solyc09g092510	Sotub09g029540	CA03g00500	AT3G23740.1	up-regulated	EMP
SMEL_008g310070.1	Solyc10g008910	Sotub10g009520	CA01g18530	AT4G40030.2	up-regulated	EMP
[truncated: 565 more rows]

## Sheet: ST6
Supplementary Table S6. List of down-regulated genes in the two heterografted conditions (i.e. EMP and TOR; P<0.05).
[truncated: 1,584 more rows]

[truncated: 8 more sheets: ST7, ST8, ST9, ST10, ST11, ST12, ST13, ST14]
